# Supplementary material for: Tracking sub-clonal TP53 mutated tumor cells in human metastatic renal cell carcinoma
Source: Oncotarget. 2015 May 20;6(22):19279–89. doi: 10.18632/oncotarget.4220 (PMC4662490; doi:10.18632/oncotarget.4220)
Supplement: Supplementary file 2 [file oncotarget-06-19279-s002.xls]

## Sheet: Feuille1
gene	p-value	Primary tumors	Xenografts or Metastasis	Fold Change	Name	Description
A_33_P3334162	0.263192	7.399	14.5247	7.12567	A_33_P3334162	Unknown
A_33_P3382271	0.281599	7.9835	14.6857	6.70217	BC033643	gb|Homo sapiens cDNA clone IMAGE:5562656. [BC033643]
A_33_P3216282	0.260225	6.579	12.92	6.341	LOC100132354	hypothetical LOC100132354 (LOC100132354)
A_33_P3339715	0.00311762	9.94	15.61	5.67	LOC644841	gb|Homo sapiens cDNA FLJ42553 fis
A_23_P12884	0.230291	6.7245	12.3367	5.61217	GRK5	G protein-coupled receptor kinase 5 (GRK5)
A_23_P155103	0.236914	6.0675	11.4987	5.43117	ADSL	adenylosuccinate lyase (ADSL)
A_33_P3416124	0.312607	6.0555	11.333	5.2775	LOC100130872	hypothetical LOC100130872 (LOC100130872)
A_23_P44648	0.00289289	6.58	11.79	5.22	ADAMTS12	ADAM metallopeptidase with thrombospondin type 1 motif
A_33_P3426943	0.205249	6.719	11.9087	5.18967	LOC151484	hypothetical LOC151484 (LOC151484)
A_19_P00319513	0.0148261	9	14.03	5.02	lincRNA:chr5:146852660-146889494_R	lincRNA:chr5:146852660-146889494 reverse strand
A_33_P3412695	0.0837432	5.83	10.83	5	A_33_P3412695	Unknown
A_23_P163087	0.172346	7.398	12.23	4.832	NID2	nidogen 2 (osteonidogen) (NID2)
A_19_P00316937	0.0220412	7.38	12.05	4.67	lincRNA:chr18:37236475-37243812_F	lincRNA:chr18:37236475-37243812 forward strand
A_23_P103628	0.0720187	6.53	11.2	4.67	HEATR1	HEAT repeat containing 1 (HEATR1)
A_33_P3356877	0.229146	6.68	11.2877	4.60767	OR13C3	olfactory receptor
A_23_P359376	0.0358398	8.85	13.39	4.54	HCG4B	HLA complex group 4B (non-protein coding) (HCG4B)
A_24_P323815	0.213234	5.9145	10.4543	4.53983	MYCBP2	MYC binding protein 2 (MYCBP2)
A_33_P3424507	0.0547845	6.67	11.08	4.41	OR51F1	olfactory receptor
A_19_P00331835	0.145189	6.8625	11.2297	4.36717	lincRNA:chr6:40304947-40323847_R	lincRNA:chr6:40304947-40323847 reverse strand
A_23_P14928	0.240212	6.133	10.383	4.25	COQ9	coenzyme Q9 homolog (S. cerevisiae) (COQ9)
A_19_P00803657	0.125199	6.828	11.051	4.223	lincRNA:chr10:133738235-133744210_F	lincRNA:chr10:133738235-133744210 forward strand
A_23_P24444	0.0788757	7.86	12	4.14	DHCR7	7-dehydrocholesterol reductase (DHCR7)
A_33_P3215848	0.232988	8.9175	13.0273	4.10983	BC044628	gb|Homo sapiens mRNA similar to collagen
A_33_P3313855	0.244387	6.047	10.1563	4.10933	LOC100127951	gb|Homo sapiens clone DNA142958 ISPF6484 (UNQ6484) mRNA
A_33_P3329123	0.00286338	7.1	11.19	4.09	A_33_P3329123	Unknown
A_19_P00808000	0.218993	6	10.0863	4.08633	lincRNA:chr6:21666674-22221946_F	lincRNA:chr6:21666674-22221946 forward strand
A_23_P48676	0.0830308	7.31	11.39	4.08	PYGL	phosphorylase
A_19_P00320022	0.0335009	12.8	16.81	4.01	lincRNA:chr19:57815819-57816419_F	lincRNA:chr19:57815819-57816419 forward strand
A_19_P00317152	0.0225151	6.72	10.72	4	lincRNA:chr17:78301614-78302212_R	lincRNA:chr17:78301614-78302212 reverse strand
A_23_P28920	0.184918	7.8875	11.865	3.9775	C20orf79	chromosome 20 open reading frame 79 (C20orf79)
A_23_P115036	0.237304	8.985	12.9463	3.96133	IPO13	importin 13 (IPO13)
A_23_P201996	0.123397	6.7545	10.6703	3.91583	WAC	WW domain containing adaptor with coiled-coil (WAC)
A_19_P00318967	0.305229	7.3765	11.2487	3.87217	lincRNA:chr6:94522529-94522679_R	lincRNA:chr6:94522529-94522679 reverse strand
A_19_P00811105	0.112473	7.092	10.953	3.861	lincRNA:chr16:86511545-86542401_R	lincRNA:chr16:86511545-86542401 reverse strand
A_19_P00317435	0.0721831	7.76	11.62	3.86	lincRNA:chr6:22186573-22186982_F	lincRNA:chr6:22186573-22186982 forward strand
A_33_P3378689	0.0824503	8.41	12.24	3.83	WAC	WW domain containing adaptor with coiled-coil (WAC)
A_33_P3396522	0.165868	11.685	15.512	3.827	POLR2G	polymerase (RNA) II (DNA directed) polypeptide G (POLR2G)
A_19_P00318715	0.0172292	5.94	9.71	3.76	lincRNA:chr7:130736639-130792533_R	lincRNA:chr7:130736639-130792533 reverse strand
A_24_P120251	0.245534	5.7605	9.513	3.7525	TM4SF18	transmembrane 4 L six family member 18 (TM4SF18)
A_19_P00315581	0.274951	9.489	13.2317	3.74267	lincRNA:chr2:58747887-59290901_F	lincRNA:chr2:58747887-59290901 forward strand
A_23_P215828	0.111033	9.4225	13.1473	3.72483	CYP3A43	cytochrome P450
A_23_P819	0.0782346	7.36	11.02	3.67	ISG15	ISG15 ubiquitin-like modifier (ISG15)
A_23_P15619	0.119124	7.9315	11.596	3.6645	PRAC	prostate cancer susceptibility candidate (PRAC)
A_33_P3283984	0.038357	6.7	10.31	3.61	AFG3L1P	AFG3 ATPase family gene 3-like 1 (S. cerevisiae)
A_32_P56604	0.244232	6.055	9.65167	3.59667	SPERT	spermatid associated (SPERT)
A_33_P3378772	0.236137	6.135	9.62267	3.48767	FAM98B	family with sequence similarity 98
A_33_P3261182	0.203045	8.6115	12.0943	3.48283	POC5	POC5 centriolar protein homolog (Chlamydomonas) (POC5)
A_33_P3298587	0.183879	6.6995	10.1547	3.45517	SBNO2	strawberry notch homolog 2 (Drosophila) (SBNO2)
A_33_P3405479	0.273787	6.952	10.3823	3.43033	OR4C45	olfactory receptor
A_33_P3366141	0.312233	7.5695	10.9573	3.38783	LOC100130269	gb|Homo sapiens cDNA FLJ36925 fis
A_23_P363365	0.30827	7.141	10.517	3.376	RXFP3	relaxin/insulin-like family peptide receptor 3 (RXFP3)
A_24_P139604	0.00548659	7.32	10.69	3.37	PYHIN1	pyrin and HIN domain family
A_23_P8702	0.297936	7.046	10.371	3.325	PIP	prolactin-induced protein (PIP)
A_33_P3777584	0.296436	6.9015	10.2247	3.32317	SERAC1	serine active site containing 1 (SERAC1)
A_19_P00318539	0.295308	6.9245	10.2303	3.30583	lincRNA:chr11:13000565-13002547_R	lincRNA:chr11:13000565-13002547 reverse strand
A_19_P00810734	0.302232	6.8575	10.1417	3.28417	lincRNA:chr4:245050-260781_R	lincRNA:chr4:245050-260781 reverse strand
A_33_P3325131	0.313116	7.0415	10.3017	3.26017	CANX	calnexin (CANX)
A_19_P00812443	0.00217734	6.75	9.99	3.24	lincRNA:chr3:45595021-45600271_R	lincRNA:chr3:45595021-45600271 reverse strand
A_19_P00803506	0.0622788	7.19	10.43	3.24	lincRNA:chr3:174162031-174531856_R	lincRNA:chr3:174162031-174531856 reverse strand
A_33_P3383233	0.150209	7.161	10.395	3.234	NDRG2	NDRG family member 2 (NDRG2)
A_23_P119835	0.0880855	7.59	10.83	3.23	NLRC4	NLR family
A_23_P64913	0.0389803	6.92	10.15	3.23	PDE6H	phosphodiesterase 6H
A_23_P109442	0.409305	9.589	12.808	3.219	HPS4	Hermansky-Pudlak syndrome 4 (HPS4)
A_33_P3307049	0.0394044	7.34	10.54	3.2	LOC100129363	gb|Homo sapiens cDNA FLJ46623 fis
A_19_P00325691	0.216583	5.812	9.007	3.195	lincRNA:chr1:2360965-2405315_F	lincRNA:chr1:2360965-2405315 forward strand
A_23_P359430	0.280924	6.4835	9.66	3.1765	NBPF14	neuroblastoma breakpoint family
A_23_P153562	0.0556832	6.51	9.67	3.16	C5AR1	complement component 5a receptor 1 (C5AR1)
A_33_P3210904	0.0232763	8.78	11.92	3.14	SEC13	gb|Homo sapiens cDNA FLJ38310 fis
A_19_P00328024	0.0302338	8.92	12.07	3.14	lincRNA:chr17:29887612-29925137_R	lincRNA:chr17:29887612-29925137 reverse strand
A_19_P00330007	0.405246	8.161	11.2873	3.12633	lincRNA:chr14:81880422-81901222_R	lincRNA:chr14:81880422-81901222 reverse strand
A_23_P54469	0.217479	11.828	14.9493	3.12133	ISL2	ISL LIM homeobox 2 (ISL2)
A_33_P3384498	0.098541	6.32	9.43	3.11	ENST00000380981	ref|PREDICTED: Homo sapiens hypothetical LOC100128946 (LOC100128946)
A_23_P315602	0.155171	7.3405	10.4427	3.10217	ARPP21	cAMP-regulated phosphoprotein
A_23_P55688	0.0912703	11.39	14.5	3.1	ZNF416	zinc finger protein 416 (ZNF416)
A_24_P940310	0.215786	5.8035	8.89767	3.09417	URB1	URB1 ribosome biogenesis 1 homolog (S. cerevisiae) (URB1)
A_23_P42884	0.0263821	6.21	9.27	3.07	MRPS24	mitochondrial ribosomal protein S24 (MRPS24)
A_24_P88554	0.0536501	7.19	10.26	3.07	PEX11B	peroxisomal biogenesis factor 11 beta (PEX11B)
A_19_P00320216	0.281361	6.348	9.41	3.062	lincRNA:chr6:21822768-21822968_R	lincRNA:chr6:21822768-21822968 reverse strand
A_19_P00315790	0.0922932	9.83	12.89	3.06	lincRNA:chr3:156800733-156840789_R	lincRNA:chr3:156800733-156840789 reverse strand
A_33_P3343962	0.219363	6.727	9.76667	3.03967	LOC100130373	gb|Homo sapiens cDNA FLJ33601 fis
A_19_P00318861	0.00627329	6.74	9.77	3.03	lincRNA:chr7:66370580-66371287_F	lincRNA:chr7:66370580-66371287 forward strand
A_19_P00809715	0.088992	11.63	14.66	3.03	lincRNA:chr22:25764825-25777600_R	lincRNA:chr22:25764825-25777600 reverse strand
A_19_P00808710	0.11748	7.205	10.23	3.025	lincRNA:chr7:139033860-139042410_F	lincRNA:chr7:139033860-139042410 forward strand
A_23_P310972	0.0126665	6.82	9.84	3.02	PCDHGB1	protocadherin gamma subfamily B
A_24_P51118	0.360712	10.577	13.5917	3.01467	MTAP	methylthioadenosine phosphorylase (MTAP)
A_23_P157758	0.517852	6.078	9.09167	3.01367	KIAA2026	KIAA2026 (KIAA2026)
A_33_P3268284	0.150578	7.3615	10.3683	3.00683	GDI2	GDP dissociation inhibitor 2 (GDI2)
A_19_P00812107	0.118289	9.534	12.5397	3.00567	lincRNA:chr1:37858538-37892338_R	lincRNA:chr1:37858538-37892338 reverse strand
A_33_P3352578	0.0982476	6.77	9.78	3	CLEC4D	C-type lectin domain family 4
A_23_P135616	0.128975	7.1145	10.109	2.9945	STX18	syntaxin 18 (STX18)
A_19_P00321078	0.107412	8.055	11.0493	2.99433	lincRNA:chr19:52588083-52597524_F	lincRNA:chr19:52588083-52597524 forward strand
A_23_P3592	0.213262	7.6865	10.68	2.9935	HSF4	heat shock transcription factor 4 (HSF4)
A_19_P00325871	0.121423	8.906	11.8977	2.99167	lincRNA:chr8:27416133-27435295_F	lincRNA:chr8:27416133-27435295 forward strand
A_19_P00803882	0.179003	5.9455	8.92	2.9745	lincRNA:chr4:1619441-1635208_R	lincRNA:chr4:1619441-1635208 reverse strand
A_23_P368847	0.12892	8.9775	11.9357	2.95817	WFDC10A	WAP four-disulfide core domain 10A (WFDC10A)
A_23_P430201	0.125427	8.7735	11.726	2.9525	CEP128	centrosomal protein 128kDa (CEP128)
A_24_P54390	0.133487	6.994	9.93567	2.94167	RASGRP3	RAS guanyl releasing protein 3 (calcium and DAG-regulated) (RASGRP3)
A_33_P3350710	0.0512704	5.84	8.78	2.94	EXOC6B	exocyst complex component 6B (EXOC6B)
A_33_P3289696	0.0113261	8.61	11.53	2.92	OSCP1	organic solute carrier partner 1 (OSCP1)
A_23_P115743	0.0772548	8.74	11.67	2.92	C10orf84	chromosome 10 open reading frame 84 (C10orf84)
A_23_P51660	0.122318	8.979	11.8963	2.91733	MUTYH	mutY homolog (E. coli) (MUTYH)
A_19_P00315956	0.143939	7.8305	10.7357	2.90517	lincRNA:chr8:107282445-107371806_F	lincRNA:chr8:107282445-107371806 forward strand
A_33_P3262515	0.129053	8.722	11.604	2.882	RASA3	RAS p21 protein activator 3 (RASA3)
A_23_P318604	0.247676	6.034	8.90733	2.87333	ENST00000528663	ens|cysteine/histidine-rich 1 [Source:HGNC Symbol;Acc:17806] [ENST00000438911]
A_33_P3254751	0.100659	7.898	10.7693	2.87133	LOC100131355	gb|Homo sapiens cDNA FLJ42223 fis
A_33_P3318746	0.0579295	6.23	9.09	2.86	ENST00000366856	ens|cornichon homolog 4 (Drosophila) [Source:HGNC Symbol;Acc:25013] [ENST00000366856]
A_24_P317907	0.00149587	7.44	10.29	2.85	SORBS1	sorbin and SH3 domain containing 1 (SORBS1)
A_23_P46639	0.149394	8.566	11.4043	2.83833	C8A	complement component 8
A_23_P353149	0.136132	8.6685	11.499	2.8305	C22orf33	chromosome 22 open reading frame 33 (C22orf33)
A_19_P00318328	0.111594	6.6825	9.51267	2.83017	lincRNA:chr16:11466321-11477551_F	lincRNA:chr16:11466321-11477551 forward strand
A_33_P3245110	0.00361509	6.01	8.84	2.83	A_33_P3245110	Unknown
A_19_P00318883	0.000112353	6.61	9.43	2.82	lincRNA:chr7:77313167-77314643_R	lincRNA:chr7:77313167-77314643 reverse strand
A_19_P00332220	0.0340725	7.42	10.23	2.81	lincRNA:chr14:96548697-96561747_F	lincRNA:chr14:96548697-96561747 forward strand
A_33_P3474538	0.000710004	7.17	9.96	2.79	ZNF90	zinc finger protein 90 (ZNF90)
A_24_P261760	0.00765069	6.78	9.57	2.79	KLRG1	killer cell lectin-like receptor subfamily G
A_23_P214011	0.373691	6.1815	8.95667	2.77517	CDH6	cadherin 6
A_23_P68031	0.122278	8.71	11.4833	2.77333	STAT4	signal transducer and activator of transcription 4 (STAT4)
A_33_P3413910	0.0362311	8.83	11.6	2.77	ADM2	adrenomedullin 2 (ADM2)
A_19_P00317564	0.00854781	6.38	9.15	2.77	lincRNA:chr2:67487934-67516526_F	lincRNA:chr2:67487934-67516526 forward strand
A_24_P100830	0.0614315	9.03	11.8	2.77	AMN1	antagonist of mitotic exit network 1 homolog (S. cerevisiae) (AMN1)
A_33_P3339197	0.101471	7.335	10.103	2.768	A_33_P3339197	Unknown
A_23_P140290	0.201514	6.1285	8.879	2.7505	RTN1	reticulon 1 (RTN1)
A_24_P379512	0.0814266	7.14	9.88	2.74	PIGK	phosphatidylinositol glycan anchor biosynthesis
A_23_P67829	0.0348978	8.71	11.45	2.73	UXS1	UDP-glucuronate decarboxylase 1 (UXS1)
A_19_P00326199	0.0520691	12.65	15.39	2.73	lincRNA:chr12:31427333-31433550_R	lincRNA:chr12:31427333-31433550 reverse strand
A_33_P3256685	0.159223	7.627	10.351	2.724	TTF2	transcription termination factor
A_23_P150609	0.198351	5.85	8.56367	2.71367	IGF2	insulin-like growth factor 2 (somatomedin A) (IGF2)
A_33_P3250669	0.0347641	9.11	11.81	2.71	A_33_P3250669	Unknown
A_33_P3317005	0.0643211	8.18	10.89	2.71	SLC11A1	solute carrier family 11 (proton-coupled divalent metal ion transporters)
A_23_P212945	0.46622	7.169	9.87533	2.70633	HTN3	histatin 3 (HTN3)
A_23_P22647	0.434493	7.5505	10.2523	2.70183	FAM155B	family with sequence similarity 155
A_24_P346101	0.0367907	8.7	11.4	2.7	PRELID2	PRELI domain containing 2 (PRELID2)
A_19_P00316563	0.038196	8.93	11.61	2.69	lincRNA:chr18:33196451-33198574_R	lincRNA:chr18:33196451-33198574 reverse strand
A_33_P3234118	0.0355053	8.91	11.6	2.69	FAM122B	family with sequence similarity 122B (FAM122B)
A_23_P17826	0.183364	7.405	10.094	2.689	SLC5A1	solute carrier family 5 (sodium/glucose cotransporter)
A_24_P141736	0.105041	8.1335	10.814	2.6805	METAP2	methionyl aminopeptidase 2 (METAP2)
A_23_P5370	0.00405657	7.11	9.79	2.68	RPRM	reprimo
A_33_P3329187	0.0478425	8.38	11.06	2.68	DNMT1	DNA (cytosine-5-)-methyltransferase 1 (DNMT1)
A_19_P00329474	0.0757928	6.8	9.47	2.67	lincRNA:chr14:59882547-59912047_R	lincRNA:chr14:59882547-59912047 reverse strand
A_19_P00802215	0.186736	8.561	11.2237	2.66267	lincRNA:chr20:34628511-34640236_F	lincRNA:chr20:34628511-34640236 forward strand
A_23_P6802	0.0787695	7.72	10.37	2.66	RRP9	ribosomal RNA processing 9
A_24_P706314	0.163051	6.0425	8.69267	2.65017	HNRNPA3	heterogeneous nuclear ribonucleoprotein A3 (HNRNPA3)
A_33_P3229789	0.37954	6.0615	8.70733	2.64583	ENST00000376271	Unknown
A_19_P00321041	0.184407	7.9725	10.6073	2.63483	lincRNA:chr16:11477572-11478925_F	lincRNA:chr16:11477572-11478925 forward strand
A_23_P19624	0.0317745	9.07	11.7	2.63	BMP6	bone morphogenetic protein 6 (BMP6)
A_33_P3381313	0.0234162	6.19	8.82	2.63	FAM160A1	family with sequence similarity 160
A_33_P3446495	0.198308	6.3115	8.93033	2.61883	FRMD4B	FERM domain containing 4B (FRMD4B)
A_33_P3318966	0.222692	5.934	8.552	2.618	METTL20	methyltransferase like 20 (METTL20)
A_33_P3279379	0.127503	7.038	9.65367	2.61567	DSTNP2	destrin (actin depolymerizing factor) pseudogene 2 (DSTNP2)
A_33_P3370222	0.23323	5.9625	8.55933	2.59683	ENST00000375325	ens|chromosome 9 open reading frame 118 [Source:HGNC Symbol;Acc:25943] [ENST00000375325]
A_33_P3364776	0.301371	10.701	13.2977	2.59667	ENST00000396843	ens|Interleukin-like [Source:UniProtKB/TrEMBL;Acc:Q1AN28] [ENST00000396843]
A_24_P340679	0.264257	7.713	10.3097	2.59667	PPIA	peptidylprolyl isomerase A (cyclophilin A) (PPIA)
A_33_P3244872	0.183295	8.797	11.3813	2.58433	CEP350	centrosomal protein 350kDa (CEP350)
A_33_P3407990	0.229233	5.8725	8.45633	2.58383	LOC100130193	gb|Homo sapiens cDNA FLJ38783 fis
A_23_P167129	0.169124	9.1155	11.6807	2.56517	HHIP	hedgehog interacting protein (HHIP)
A_33_P3329908	0.226818	5.916	8.47733	2.56133	A_33_P3329908	Unknown
A_33_P3246203	0.0677014	7.86	10.42	2.56	LOC148696	hypothetical LOC148696 (LOC148696)
A_24_P932939	0.241853	10.686	13.2457	2.55967	LOC401052	hypothetical LOC401052 (LOC401052)
A_23_P20743	0.269811	6.24	8.79667	2.55667	C9orf125	chromosome 9 open reading frame 125 (C9orf125)
A_19_P00804174	0.045569	13.25	15.8	2.55	lincRNA:chr8:118763328-118763702_F	lincRNA:chr8:118763328-118763702 forward strand
A_32_P184727	0.224592	5.8725	8.42067	2.54817	KPNB1	karyopherin (importin) beta 1 (KPNB1)
A_19_P00320792	0.245312	11.0595	13.605	2.5455	lincRNA:chr20:37075324-37079288_F	lincRNA:chr20:37075324-37079288 forward strand
A_19_P00813450	0.0319222	6.49	9.03	2.54	lincRNA:chr1:173204502-173288452_R	lincRNA:chr1:173204502-173288452 reverse strand
A_33_P3416881	0.0487335	8.32	10.85	2.53	C2orf27A	chromosome 2 open reading frame 27A (C2orf27A)
A_23_P87742	0.238931	5.8945	8.419	2.5245	IFFO1	intermediate filament family orphan 1 (IFFO1)
A_24_P100613	0.0429168	8.09	10.6	2.52	LAMA1	laminin
A_33_P3251685	0.0305909	7.03	9.55	2.52	PDP2	pyruvate dehyrogenase phosphatase catalytic subunit 2 (PDP2)
A_33_P3402817	0.229519	6.468	8.98133	2.51333	CRHR1	corticotropin releasing hormone receptor 1 (CRHR1)
A_33_P3391275	0.149296	6.6655	9.17033	2.50483	LOC284749	hypothetical LOC284749 (LOC284749)
A_23_P333852	0.0112583	7.18	9.68	2.5	TTLL11	tubulin tyrosine ligase-like family
A_23_P169278	0.0996072	6.61	9.1	2.49	AGTPBP1	ATP/GTP binding protein 1 (AGTPBP1)
A_33_P3408212	0.037958	6.57	9.06	2.49	HSP90B1	heat shock protein 90kDa beta (Grp94)
A_19_P00317403	0.229963	8.3885	10.8767	2.48817	lincRNA:chrX:53123422-53152999_F	lincRNA:chrX:53123422-53152999 forward strand
A_33_P3331752	0.287498	6.8805	9.36667	2.48617	ENST00000480291	ens|mucin 3A
A_23_P65481	0.241432	6.346	8.828	2.482	TEP1	telomerase-associated protein 1 (TEP1)
A_33_P3236035	0.052269	9.22	11.7	2.48	KDM4C	gb|Homo sapiens cDNA clone IMAGE:6165770
A_33_P3330952	0.421669	5.763	8.228	2.465	ATP8A1	ATPase
A_19_P00317278	0.067101	5.8	8.26	2.46	lincRNA:chr7:84195321-84349896_R	lincRNA:chr7:84195321-84349896 reverse strand
A_23_P121945	0.308496	8.939	11.394	2.455	SNCB	synuclein
A_23_P254852	0.148272	11.386	13.8373	2.45133	OTOF	otoferlin (OTOF)
A_23_P121976	0.226792	6.7935	9.24467	2.45117	POU4F3	POU class 4 homeobox 3 (POU4F3)
A_24_P205130	0.14113	11.3425	13.793	2.4505	FNBP1	formin binding protein 1 (FNBP1)
A_19_P00805651	0.0390764	8.47	10.92	2.45	lincRNA:chr4:68576155-68595930_R	lincRNA:chr4:68576155-68595930 reverse strand
A_33_P3618956	0.288708	11.009	13.4507	2.44167	TAAR3	trace amine associated receptor 3 (gene/pseudogene) (TAAR3)
A_33_P3786807	0.148315	11.33	13.7683	2.43833	SNAR-E	gb|UI-H-DF1-auh-i-18-0-UI.s1 NCI_CGAP_DF1 Homo sapiens cDNA clone UI-H-DF1-auh-i-18-0-UI 3'
A_33_P3715177	0.242674	5.914	8.35167	2.43767	MEGF8	multiple EGF-like-domains 8 (MEGF8)
A_33_P3214056	0.327095	7.8515	10.289	2.4375	LOC728875	hypothetical LOC728875 (LOC728875)
A_24_P4736	0.176055	6.841	9.277	2.436	ODF3	outer dense fiber of sperm tails 3 (ODF3)
A_33_P3272105	0.252592	6.2785	8.714	2.4355	FLJ38576	ref|PREDICTED: Homo sapiens hypothetical LOC651430 (FLJ38576)
A_19_P00320028	0.0591354	9.31	11.74	2.43	lincRNA:chr7:104627959-104631097_R	lincRNA:chr7:104627959-104631097 reverse strand
A_33_P3301485	0.151891	11.152	13.5697	2.41767	ENST00000491295	ens|golgi-associated
A_24_P136211	0.0292924	9.11	11.52	2.41	CR619482	gb|full-length cDNA clone CS0DK012YM11 of HeLa cells Cot 25-normalized of Homo sapiens (human). [CR619482]
A_33_P3319967	0.0107158	6.06	8.47	2.41	ARG1	arginase
A_33_P3379776	0.155769	11.3655	13.7743	2.40883	A_33_P3379776	Unknown
A_19_P00807952	0.0104304	6.65	9.06	2.4	lincRNA:chr4:80995226-81008001_R	lincRNA:chr4:80995226-81008001 reverse strand
A_33_P3576574	0.00765737	5.87	8.27	2.39	LOC440131	hypothetical LOC440131 (LOC440131)
A_33_P3372288	0.223877	7.43	9.818	2.388	ENST00000334937	ens|zinc finger protein 81 [Source:HGNC Symbol;Acc:13156] [ENST00000334937]
A_19_P00323021	0.321029	9.343	11.7303	2.38733	lincRNA:chr6:25992889-25998457_F	lincRNA:chr6:25992889-25998457 forward strand
A_23_P129133	0.153294	11.169	13.553	2.384	OCA2	oculocutaneous albinism II (OCA2)
A_23_P99927	0.186192	8.226	10.604	2.378	PTPLAD1	protein tyrosine phosphatase-like A domain containing 1 (PTPLAD1)
A_24_P667968	0.211107	6.1005	8.47733	2.37683	DKFZP434A062	hypothetical LOC26102 (DKFZP434A062)
A_23_P44195	0.275026	6.133	8.50767	2.37467	MSI2	musashi homolog 2 (Drosophila) (MSI2)
A_19_P00318758	0.160247	11.1315	13.5023	2.37083	lincRNA:chr2:216397855-216486648_F	lincRNA:chr2:216397855-216486648 forward strand
A_33_P3242883	0.226946	9.0255	11.3937	2.36817	DLX6	distal-less homeobox 6 (DLX6)
A_33_P3261877	0.223091	6.6395	9.00467	2.36517	LOC100499193	gb|Homo sapiens clone 24905 mRNA sequence. [AF131822]
A_33_P3420633	0.199011	6.299	8.65467	2.35567	C16orf11	chromosome 16 open reading frame 11 (C16orf11)
A_23_P164814	0.0836413	6.36	8.7	2.35	C19orf57	chromosome 19 open reading frame 57 (C19orf57)
A_19_P00800918	0.199452	6.403	8.75033	2.34733	lincRNA:chr7:135680310-135951808_F	lincRNA:chr7:135680310-135951808 forward strand
A_32_P4626	0.24803	13.2295	15.574	2.3445	LOC100505880	ref|PREDICTED: Homo sapiens hypothetical LOC100505880
A_23_P345928	0.131561	7.7995	10.143	2.3435	C12orf26	chromosome 12 open reading frame 26 (C12orf26)
A_23_P364107	0.151822	6.0655	8.40667	2.34117	MIS18BP1	MIS18 binding protein 1 (MIS18BP1)
A_19_P00316565	0.0627523	6.58	8.92	2.34	lincRNA:chrX:73048902-73050936_F	lincRNA:chrX:73048902-73050936 forward strand
A_24_P220822	0.287288	10.9365	13.2697	2.33317	C4orf37	chromosome 4 open reading frame 37 (C4orf37)
A_33_P3248424	0.0245836	6.17	8.5	2.33	FAM105B	family with sequence similarity 105
A_33_P3327063	0.0150004	7.47	9.81	2.33	STRC	stereocilin (STRC)
A_33_P3371325	0.30279	9.5925	11.9177	2.32517	A_33_P3371325	Unknown
A_33_P3381513	0.0551922	6.78	9.1	2.32	CD274	CD274 molecule (CD274)
A_23_P314070	0.0432293	7.44	9.76	2.32	ARHGAP1	Rho GTPase activating protein 1 (ARHGAP1)
A_23_P118158	0.136795	10.3025	12.6193	2.31683	HS3ST2	heparan sulfate (glucosamine) 3-O-sulfotransferase 2 (HS3ST2)
A_23_P148807	0.148638	10.9515	13.267	2.3155	CDC7	cell division cycle 7 homolog (S. cerevisiae) (CDC7)
A_23_P322756	0.290495	8.921	11.2347	2.31367	TET1	tet oncogene 1 (TET1)
A_24_P235429	0.273337	14.0675	16.378	2.3105	ABCA1	ATP-binding cassette
A_33_P3411313	0.0358086	10.81	13.13	2.31	A_33_P3411313	Unknown
A_33_P3379004	0.0316685	10.73	13.05	2.31	LOC100294005	ref|PREDICTED: Homo sapiens hypothetical protein LOC100294005 (LOC100294005)
A_23_P414958	0.365375	8.017	10.3257	2.30867	PLXNC1	plexin C1 (PLXNC1)
A_19_P00325851	0.121534	7.7695	10.0753	2.30583	lincRNA:chr3:64952935-64963635_F	lincRNA:chr3:64952935-64963635 forward strand
A_23_P201279	0.324218	11.1935	13.4953	2.30183	UBE4B	ubiquitination factor E4B (UBE4B)
A_33_P3300332	0.325387	11.144	13.4453	2.30133	LOC100506222	ref|PREDICTED: Homo sapiens hypothetical LOC100506222 (LOC100506222)
A_23_P207517	0.0339623	10.79	13.08	2.3	PDK2	pyruvate dehydrogenase kinase
A_19_P00803587	0.256604	6.521	8.81867	2.29767	lincRNA:chr16:20864099-20869374_R	lincRNA:chr16:20864099-20869374 reverse strand
A_19_P00803654	0.042007	8.64	10.93	2.29	lincRNA:chr3:108262135-108268435_R	lincRNA:chr3:108262135-108268435 reverse strand
A_19_P00326756	0.251796	11.335	13.6157	2.28067	lincRNA:chr1:204525202-204541352_R	lincRNA:chr1:204525202-204541352 reverse strand
A_33_P3262600	0.038275	10.72	13	2.28	A_33_P3262600	Unknown
A_33_P3543288	0.177484	5.9955	8.27467	2.27917	ENST00000441895	ref|PREDICTED: Homo sapiens hypothetical FLJ42842 (FLJ42842)
A_19_P00800629	0.245808	8.915	11.1887	2.27367	lincRNA:chr7:116209814-116238889_R	lincRNA:chr7:116209814-116238889 reverse strand
A_23_P150510	0.417822	5.896	8.16667	2.27067	MED19	mediator complex subunit 19 (MED19)
A_33_P3230498	0.0737867	7.35	9.62	2.27	LOC100507402	ref|PREDICTED: Homo sapiens hypothetical protein LOC100507402 (LOC100507402)
A_19_P00324552	0.0345161	11.07	13.34	2.27	lincRNA:chrX:56771900-56794000_F	lincRNA:chrX:56771900-56794000 forward strand
A_23_P76882	0.452058	6.051	8.31467	2.26367	CCNB1IP1	cyclin B1 interacting protein 1
A_33_P3330683	0.00842051	8.58	10.84	2.26	A_33_P3330683	Unknown
A_19_P00806771	0.345384	7.601	9.85767	2.25667	lincRNA:chr20:61399055-61409155_R	lincRNA:chr20:61399055-61409155 reverse strand
A_33_P3243405	0.0508148	7.63	9.88	2.25	GPR182	G protein-coupled receptor 182 (GPR182)
A_19_P00805014	0.233012	6.0415	8.286	2.2445	lincRNA:chr11:97675840-98027840_R	lincRNA:chr11:97675840-98027840 reverse strand
A_24_P225604	0.198748	6.112	8.35633	2.24433	DNAJC10	DnaJ (Hsp40) homolog
A_24_P174341	0.112576	8.3995	10.639	2.2395	CCNT2	cyclin T2 (CCNT2)
A_19_P00327984	0.300895	10.9215	13.149	2.2275	lincRNA:chr1:79897287-79954287_F	lincRNA:chr1:79897287-79954287 forward strand
A_33_P3379136	0.217095	7.36	9.58633	2.22633	A_33_P3379136	Unknown
A_19_P00805566	0.142515	10.979	13.203	2.224	lincRNA:chr6:73130154-73135679_F	lincRNA:chr6:73130154-73135679 forward strand
A_19_P00328519	0.120268	6.0955	8.31667	2.22117	lincRNA:chr4:3707377-3722252_F	lincRNA:chr4:3707377-3722252 forward strand
A_19_P00315620	0.184287	7.78	10.0007	2.22067	lincRNA:chr15:25354786-25360713_R	lincRNA:chr15:25354786-25360713 reverse strand
A_23_P207445	0.00142231	7.64	9.85	2.22	MAP2K6	mitogen-activated protein kinase kinase 6 (MAP2K6)
A_23_P202750	0.371772	9.6405	11.859	2.2185	C11orf54	chromosome 11 open reading frame 54 (C11orf54)
A_23_P87150	0.377513	6.0245	8.239	2.2145	LPXN	leupaxin (LPXN)
A_23_P128940	0.263764	6.3155	8.52933	2.21383	METTL21D	methyltransferase like 21D (METTL21D)
A_33_P3232080	0.0873446	7.17	9.38	2.21	CD177	CD177 molecule (CD177)
A_33_P3490449	0.0981067	7.39	9.6	2.21	AW245926	gb|2822728.3prime NIH_MGC_7 Homo sapiens cDNA clone IMAGE:2822728 3'
A_33_P3274199	0.194542	8.5715	10.779	2.2075	TP53I13	tumor protein p53 inducible protein 13 (TP53I13)
A_24_P154868	0.121182	6.077	8.28133	2.20433	MEP1A	meprin A
A_33_P3232393	0.402122	10.5575	12.7577	2.20017	ENST00000536209	ens|Uncharacterized protein UNQ6126/PRO20091 [Source:UniProtKB/Swiss-Prot;Acc:Q6UXV3] [ENST00000536209]
A_23_P75800	0.172638	10.259	12.454	2.195	RAB3IL1	RAB3A interacting protein (rabin3)-like 1 (RAB3IL1)
A_33_P3421907	0.192606	6.0695	8.26367	2.19417	NP105395	tc|GB|U18335.1|AAC50245.1 nitric oxide synthase II [NP105395]
A_33_P3246258	0.0462129	10.23	12.42	2.19	ENST00000400449	gb|Homo sapiens cDNA FLJ26009 fis
A_33_P3226955	0.29405	6.539	8.71933	2.18033	ENST00000374818	ens|neuropilin 1 [Source:HGNC Symbol;Acc:8004] [ENST00000374818]
A_19_P00320881	0.0326206	7.46	9.63	2.18	lincRNA:chr18:53750592-53804748_R	lincRNA:chr18:53750592-53804748 reverse strand
A_24_P67189	0.0485362	9.68	11.86	2.18	ENST00000323383	ens|spermatid maturation 1 [Source:HGNC Symbol;Acc:32429] [ENST00000323383]
A_23_P148327	0.00641531	6.93	9.11	2.18	CACNA1F	calcium channel
A_23_P35467	0.195779	6.129	8.304	2.175	CISD1	CDGSH iron sulfur domain 1 (CISD1)
A_33_P3348220	0.289859	8.9925	11.1663	2.17383	ENGASE	endo-beta-N-acetylglucosaminidase (ENGASE)
A_23_P133095	0.228964	6.8475	9.018	2.1705	RAPGEF2	Rap guanine nucleotide exchange factor (GEF) 2 (RAPGEF2)
A_23_P67896	0.0264887	6.57	8.74	2.17	SCN3A	sodium channel
A_33_P3230488	0.324996	7.932	10.0973	2.16533	RPS6KB2	ribosomal protein S6 kinase
A_19_P00810202	0.208077	7.0555	9.21867	2.16317	lincRNA:chr11:508000-516800_R	lincRNA:chr11:508000-516800 reverse strand
A_23_P206724	0.109975	7.8855	10.0483	2.16283	MT1E	metallothionein 1E (MT1E)
A_33_P3241596	0.347331	6.511	8.67333	2.16233	A_33_P3241596	Unknown
A_33_P3211513	0.302115	6.24	8.40067	2.16067	CLK1	CDC-like kinase 1 (CLK1)
A_33_P3309506	0.0607649	11.51	13.66	2.16	SEBOX	SEBOX homeobox (SEBOX)
A_24_P324814	0.202453	6.401	8.559	2.158	CEP95	centrosomal protein 95kDa (CEP95)
A_33_P3372069	0.428114	6.215	8.37133	2.15633	COX8C	cytochrome c oxidase subunit VIIIC (COX8C)
A_33_P3231267	0.273155	6.1345	8.29033	2.15583	LOC257396	gb|Homo sapiens hypothetical protein LOC257396
A_32_P54305	0.432156	7.454	9.60667	2.15267	LOC401397	hypothetical LOC401397 (LOC401397)
A_33_P3269069	0.113885	8.8345	10.9867	2.15217	HS2ST1	heparan sulfate 2-O-sulfotransferase 1 (HS2ST1)
A_23_P117558	0.0595153	6.35	8.49	2.15	FKBP3	FK506 binding protein 3
A_33_P3223663	0.00751498	11.24	13.39	2.15	A_33_P3223663	Unknown
A_23_P165891	0.0651886	8.89	11.04	2.15	TAF1B	TATA box binding protein (TBP)-associated factor
A_19_P00800403	0.327456	6.766	8.91233	2.14633	lincRNA:chr6:100735579-100742779_R	lincRNA:chr6:100735579-100742779 reverse strand
A_33_P3256344	0.440254	6.132	8.27533	2.14333	AK128866	gb|Homo sapiens cDNA FLJ46832 fis
A_33_P3389286	0.0243224	8.47	10.61	2.14	SFN	stratifin (SFN)
A_24_P926684	0.152296	6.19	8.32867	2.13867	ENST00000503418	ens|ubiquitin-conjugating enzyme E2D 3 (UBC4/5 homolog
A_33_P3235132	0.294491	10.2855	12.4187	2.13317	LOC400968	gb|Homo sapiens cDNA FLJ45884 fis
A_23_P210726	0.122501	6.402	8.53467	2.13267	CDC25B	cell division cycle 25 homolog B (S. pombe) (CDC25B)
A_19_P00811623	0.0467375	8.15	10.27	2.13	lincRNA:chr15:25264182-25266585_R	lincRNA:chr15:25264182-25266585 reverse strand
A_33_P3275065	0.393842	10.19	12.318	2.128	ENST00000546100	Unknown
A_33_P3405249	0.235765	7.334	9.46167	2.12767	A_33_P3405249	Unknown
A_23_P132874	0.250116	13.0475	15.1707	2.12317	C3orf26	chromosome 3 open reading frame 26 (C3orf26)
A_33_P3821660	0.128765	6.3105	8.43333	2.12283	C9orf86	chromosome 9 open reading frame 86 (C9orf86)
A_33_P3867391	0.0404605	7.14	9.26	2.12	OR7E19P	gb|AGENCOURT_6564958 NIH_MGC_119 Homo sapiens cDNA clone IMAGE:5743918 5'
A_33_P3358432	0.256864	6.4935	8.611	2.1175	LOC100507073	ref|PREDICTED: Homo sapiens hypothetical LOC100507073 (LOC100507073)
A_23_P373079	0.15628	6.039	8.15633	2.11733	PATL1	protein associated with topoisomerase II homolog 1 (yeast) (PATL1)
A_32_P182388	0.00409365	7.59	9.7	2.11	ZNF77	zinc finger protein 77 (ZNF77)
A_33_P3209772	0.0329807	5.88	7.99	2.11	POU4F1	POU class 4 homeobox 1 (POU4F1)
A_24_P365025	0.21669	8.3295	10.437	2.1075	SPAG9	sperm associated antigen 9 (SPAG9)
A_23_P32125	0.163159	9.176	11.2783	2.10233	PMPCA	peptidase (mitochondrial processing) alpha (PMPCA)
A_19_P00328143	0.00656566	5.87	7.97	2.1	lincRNA:chr8:103749649-103767499_F	lincRNA:chr8:103749649-103767499 forward strand
A_33_P3241681	0.32413	6.147	8.24633	2.09933	CDKL2	cyclin-dependent kinase-like 2 (CDC2-related kinase) (CDKL2)
A_33_P3399045	0.187558	6.0855	8.18067	2.09517	BC032569	gb|Homo sapiens cDNA clone IMAGE:5242641. [BC032569]
A_19_P00803338	0.134682	5.832	7.92667	2.09467	lincRNA:chr3:129075510-129089860_F	lincRNA:chr3:129075510-129089860 forward strand
A_23_P115805	0.121159	12.561	14.652	2.091	SYCE1	synaptonemal complex central element protein 1 (SYCE1)
A_33_P3299209	0.0208394	6.94	9.03	2.09	LOC100287665	ref|PREDICTED: Homo sapiens ectonucleotide pyrophosphatase/phosphodiesterase family member 7-like (LOC100287665)
A_19_P00806516	0.188667	6.0335	8.12333	2.08983	lincRNA:chr15:25240607-25246007_R	lincRNA:chr15:25240607-25246007 reverse strand
A_19_P00800077	0.107733	5.849	7.93667	2.08767	lincRNA:chr1:225175977-225243477_F	lincRNA:chr1:225175977-225243477 forward strand
A_19_P00812966	0.236321	7.657	9.74333	2.08633	lincRNA:chr5:115631476-115644551_F	lincRNA:chr5:115631476-115644551 forward strand
A_33_P3382538	0.239324	5.9685	8.05267	2.08417	JRKL	jerky homolog-like (mouse) (JRKL)
A_24_P68415	0.158563	8.283	10.358	2.075	ZNF45	zinc finger protein 45 (ZNF45)
A_23_P86064	0.0338896	8.34	10.41	2.07	HHIPL2	HHIP-like 2 (HHIPL2)
A_23_P76435	0.157677	12.5325	14.602	2.0695	GATC	glutamyl-tRNA(Gln) amidotransferase
A_23_P259292	0.127457	11.9635	14.0247	2.06117	C1QTNF5	C1q and tumor necrosis factor related protein 5 (C1QTNF5)
A_19_P00331573	0.0610555	9.69	11.75	2.06	lincRNA:chr2:113550079-113572454_R	lincRNA:chr2:113550079-113572454 reverse strand
A_19_P00323539	0.0296443	11.09	13.15	2.06	lincRNA:chr9:118241254-118292704_R	lincRNA:chr9:118241254-118292704 reverse strand
A_24_P56884	0.204549	5.9835	8.03733	2.05383	TMEM199	transmembrane protein 199 (TMEM199)
A_23_P306956	0.0119458	6.25	8.3	2.05	ZNF566	zinc finger protein 566 (ZNF566)
A_23_P209200	0.0343497	6.41	8.46	2.05	CCNE1	cyclin E1 (CCNE1)
A_33_P3240144	0.229143	6.116	8.158	2.042	A_33_P3240144	Unknown
A_32_P112493	0.08717	9.49	11.52	2.04	PKDCC	protein kinase domain containing
A_19_P00323039	0.0966384	8	10.04	2.04	lincRNA:chr3:130569626-130575060_F	lincRNA:chr3:130569626-130575060 forward strand
A_33_P3331711	0.152911	6.363	8.39633	2.03333	LOC100130463	gb|Homo sapiens cDNA FLJ42307 fis
A_33_P3354394	0.168953	6.2785	8.30967	2.03117	KRTAP12-4	keratin associated protein 12-4 (KRTAP12-4)
A_33_P3405459	0.0591287	5.94	7.96	2.03	C20orf195	chromosome 20 open reading frame 195 (C20orf195)
A_33_P3239332	0.0335639	9.66	11.69	2.03	LOC284260	gb|Homo sapiens cDNA clone IMAGE:6154673. [BC040725]
A_33_P3387591	0.233911	8.2265	10.2547	2.02817	NP511102	tc|GB|AB065471.1|BAC05728.1 seven transmembrane helix receptor [Homo sapiens] [NP511102]
A_23_P97906	0.266071	6.2705	8.293	2.0225	NT5C2	5'-nucleotidase
A_23_P502678	0.0108224	6.64	8.66	2.02	TM2D2	TM2 domain containing 2 (TM2D2)
A_33_P3250851	0.0353142	10.29	12.31	2.02	PRIC285	peroxisomal proliferator-activated receptor A interacting complex 285 (PRIC285)
A_19_P00806870	0.0114131	8.33	10.36	2.02	lincRNA:chr21:44456656-44468556_F	lincRNA:chr21:44456656-44468556 forward strand
A_33_P3382351	0.267398	8.1605	10.18	2.0195	RNASEK	ribonuclease
A_33_P3385842	0.164122	12.8485	14.868	2.0195	CCDC7	coiled-coil domain containing 7 (CCDC7)
A_33_P3300172	0.199692	8.7785	10.7957	2.01717	SPON2	gb|Homo sapiens cDNA FLJ42615 fis
A_33_P3391496	0.171433	12.5495	14.5653	2.01583	ENST00000404867	ens|slit homolog 3 (Drosophila) [Source:HGNC Symbol;Acc:11087] [ENST00000404867]
A_19_P00332004	0.00491111	8.21	10.22	2.01	lincRNA:chr16:11557374-11585299_F	lincRNA:chr16:11557374-11585299 forward strand
A_19_P00316419	0.240214	10.59	12.5953	2.00533	lincRNA:chr6:86386847-86387869_R	lincRNA:chr6:86386847-86387869 reverse strand
A_19_P00806368	0.290036	6.48	8.484	2.004	lincRNA:chr3:193963706-194030831_R	lincRNA:chr3:193963706-194030831 reverse strand
A_23_P321388	0.10414	6.3085	8.311	2.0025	RNF19B	ring finger protein 19B (RNF19B)
A_19_P00322183	0.164606	12.8	14.8007	2.00067	lincRNA:chr1:200384492-200384678_F	lincRNA:chr1:200384492-200384678 forward strand
A_19_P00319794	0.0457208	8.83	10.83	2	lincRNA:chr1:181205523-181207739_F	lincRNA:chr1:181205523-181207739 forward strand
A_19_P00321495	0.201645	5.962	7.962	2	lincRNA:chr20:37075529-37076629_F	lincRNA:chr20:37075529-37076629 forward strand
A_33_P3419785	0.00126581	9.57	11.57	2	BNIP3	BCL2/adenovirus E1B 19kDa interacting protein 3 (BNIP3)
A_23_P216118	0.131369	6.1165	8.11533	1.99883	UNC5D	unc-5 homolog D (C. elegans) (UNC5D)
A_23_P104705	0.111428	6.6435	8.63633	1.99283	SLC29A2	solute carrier family 29 (nucleoside transporters)
A_23_P204801	0.124219	6.8775	8.86967	1.99217	SLC41A2	solute carrier family 41
A_19_P00332124	0.0234697	8.2	10.19	1.99	lincRNA:chrX:115051022-115069947_F	lincRNA:chrX:115051022-115069947 forward strand
A_32_P81879	0.0430576	8.33	10.32	1.99	CST9	cystatin 9 (testatin) (CST9)
A_19_P00322935	0.0493471	6.99	8.99	1.99	lincRNA:chr8:129108790-129113500_R	lincRNA:chr8:129108790-129113500 reverse strand
A_23_P321949	0.166422	12.8295	14.8143	1.98483	PLA2G2A	phospholipase A2
A_23_P77117	0.235453	8.3285	10.3077	1.97917	TM6SF1	transmembrane 6 superfamily member 1 (TM6SF1)
A_19_P00321432	0.162249	8.12	10.092	1.972	lincRNA:chrX:45645408-45645654_R	lincRNA:chrX:45645408-45645654 reverse strand
A_33_P3365596	0.218733	9.1115	11.0833	1.97183	NAPB	N-ethylmaleimide-sensitive factor attachment protein
A_19_P00813087	0.262653	5.988	7.95833	1.97033	lincRNA:chr2:105421343-105428293_R	lincRNA:chr2:105421343-105428293 reverse strand
A_33_P3420267	0.039071	6.16	8.14	1.97	ENST00000413151	Unknown
A_23_P251031	0.134835	8.9365	10.9013	1.96483	IL13	interleukin 13 (IL13)
A_33_P3367615	0.113656	10.7675	12.7297	1.96217	KLF6	Kruppel-like factor 6 (KLF6)
A_23_P63032	0.224828	8.121	10.083	1.962	GUCA2B	guanylate cyclase activator 2B (uroguanylin) (GUCA2B)
A_33_P3397081	0.11187	7.4375	9.39833	1.96083	A_33_P3397081	Unknown
A_23_P415706	0.229726	9.451	11.4087	1.95767	GPR133	G protein-coupled receptor 133 (GPR133)
A_19_P00812185	0.316449	5.828	7.78367	1.95567	lincRNA:chr5:108061301-108067051_F	lincRNA:chr5:108061301-108067051 forward strand
A_24_P246091	0.230796	8.143	10.095	1.952	FLJ37201	tigger transposable element derived 2 pseudogene (FLJ37201)
A_19_P00810016	0.371951	5.8525	7.80333	1.95083	lincRNA:chr3:157229581-157251531_R	lincRNA:chr3:157229581-157251531 reverse strand
A_23_P66948	0.0115353	7.2	9.15	1.95	FAM59A	family with sequence similarity 59
A_23_P379692	0.0926693	9.28	11.23	1.95	C14orf178	chromosome 14 open reading frame 178 (C14orf178)
A_19_P00802707	0.0154402	11.43	13.38	1.95	lincRNA:chr2:232250156-232258431_F	lincRNA:chr2:232250156-232258431 forward strand
A_33_P3304242	0.0241989	5.76	7.72	1.95	DNAI1	dynein
A_19_P00804001	0.143973	9.9145	11.8633	1.94883	lincRNA:chr1:205404902-205417627_F	lincRNA:chr1:205404902-205417627 forward strand
A_23_P255618	0.250325	8.3665	10.315	1.9485	NRSN1	neurensin 1 (NRSN1)
A_19_P00811460	0.158944	8.153	10.1	1.947	lincRNA:chr10:50217119-50223094_R	lincRNA:chr10:50217119-50223094 reverse strand
A_23_P215956	0.195897	6.233	8.17933	1.94633	MYC	v-myc myelocytomatosis viral oncogene homolog (avian) (MYC)
A_33_P3278789	0.196738	6.9335	8.879	1.9455	KCNK16	potassium channel
A_24_P287075	0.18416	8.2725	10.2133	1.94083	MAP4K2	mitogen-activated protein kinase kinase kinase kinase 2 (MAP4K2)
A_33_P3416649	0.0928077	9.31	11.25	1.94	A_33_P3416649	Unknown
A_19_P00330765	0.0129969	7.1	9.04	1.94	lincRNA:chr9:33011575-33024766_F	lincRNA:chr9:33011575-33024766 forward strand
A_33_P3217704	0.506244	6.8905	8.829	1.9385	KIAA1539	KIAA1539 (KIAA1539)
A_24_P283928	0.175938	13.1085	15.0463	1.93783	OBFC2B	oligonucleotide/oligosaccharide-binding fold containing 2B (OBFC2B)
A_23_P255876	0.174539	13.1285	15.0663	1.93783	DNAI1	dynein
A_33_P3372094	0.193802	7.243	9.17933	1.93633	LLGL1	lethal giant larvae homolog 1 (Drosophila) (LLGL1)
A_23_P141665	0.163553	8.2535	10.184	1.9305	OR1A1	olfactory receptor
A_23_P201628	0.00936888	6.6	8.53	1.93	LAMC1	laminin
A_23_P155711	0.00781293	10.89	12.81	1.93	NEIL3	nei endonuclease VIII-like 3 (E. coli) (NEIL3)
A_19_P00322526	0.236792	9.6925	11.6207	1.92817	lincRNA:chr7:20875049-21061771_F	lincRNA:chr7:20875049-21061771 forward strand
A_33_P3212704	0.210647	6.314	8.24067	1.92667	A_33_P3212704	Unknown
A_23_P141656	0.18173	8.153	10.0753	1.92233	DRG2	developmentally regulated GTP binding protein 2 (DRG2)
A_32_P161994	0.0997735	9.56	11.49	1.92	LOC255411	hypothetical LOC255411 (LOC255411)
A_33_P3300591	0.0581679	7.19	9.12	1.92	A_33_P3300591	Unknown
A_19_P00321631	0.218458	9.594	11.5137	1.91967	lincRNA:chr6:107219883-107222877_R	lincRNA:chr6:107219883-107222877 reverse strand
A_23_P145786	0.202905	8.141	10.0583	1.91733	MLXIPL	MLX interacting protein-like (MLXIPL)
A_23_P92730	0.16743	5.8755	7.79133	1.91583	HSPB3	heat shock 27kDa protein 3 (HSPB3)
A_19_P00317903	0.235398	8.336	10.2487	1.91267	lincRNA:chr7:26438338-26538594_F	lincRNA:chr7:26438338-26538594 forward strand
A_33_P3395675	0.00850026	7.21	9.12	1.91	ENST00000390323	ens|immunoglobulin lambda constant 2 (Kern-Oz- marker) [Source:HGNC Symbol;Acc:5856] [ENST00000390323]
A_23_P149476	0.268205	10.47	12.38	1.91	EFCAB2	EF-hand calcium binding domain 2 (EFCAB2)
A_23_P5064	0.0100448	7.35	9.26	1.91	CADM4	cell adhesion molecule 4 (CADM4)
A_32_P62863	0.131104	5.81	7.71933	1.90933	SCHIP1	schwannomin interacting protein 1 (SCHIP1)
A_32_P107876	0.313936	6.7325	8.64167	1.90917	FRAS1	Fraser syndrome 1 (FRAS1)
A_24_P283591	0.505718	6.4365	8.345	1.9085	OR1Q1	olfactory receptor
A_33_P3324949	0.121662	10.762	12.6657	1.90367	C3orf65	chromosome 3 open reading frame 65 (C3orf65)
A_24_P71661	0.349376	6.9695	8.87267	1.90317	CRTAP	cartilage associated protein (CRTAP)
A_23_P18493	0.0010138	6.16	8.06	1.9	PTPN13	protein tyrosine phosphatase
A_19_P00812276	0.240747	5.8685	7.76833	1.89983	lincRNA:chr12:132906927-132925077_R	lincRNA:chr12:132906927-132925077 reverse strand
A_19_P00316093	0.170132	8.05	9.949	1.899	lincRNA:chr8:16368860-16425111_R	lincRNA:chr8:16368860-16425111 reverse strand
A_23_P70968	0.180876	8.0855	9.98267	1.89717	HOXA7	homeobox A7 (HOXA7)
A_23_P209430	0.152416	8.733	10.6277	1.89467	ALS2	amyotrophic lateral sclerosis 2 (juvenile) (ALS2)
A_23_P87827	0.233085	9.6475	11.5383	1.89083	UNC119B	unc-119 homolog B (C. elegans) (UNC119B)
A_32_P220750	0.575624	8.4375	10.3283	1.89083	PLGLB1	plasminogen-like B1 (PLGLB1)
A_33_P3368991	0.244302	5.898	7.78867	1.89067	MPZ	myelin protein zero (MPZ)
A_23_P147839	0.223022	9.6425	11.533	1.8905	EPHA5	EPH receptor A5 (EPHA5)
A_24_P144303	0.0121675	7.46	9.34	1.89	LOC442459	X-ray repair complementing defective repair pseudogene (LOC442459)
A_19_P00330145	0.0882253	6	7.89	1.89	lincRNA:chr2:192556480-192568755_F	lincRNA:chr2:192556480-192568755 forward strand
A_32_P57237	0.197915	8.284	10.1737	1.88967	RPL21	ribosomal protein L21 (RPL21)
A_33_P3308686	0.246428	8.22	10.1073	1.88733	CC2D2A	coiled-coil and C2 domain containing 2A (CC2D2A)
A_33_P3661329	0.285258	12.0055	13.8917	1.88617	LOC284661	hypothetical LOC284661 (LOC284661)
A_33_P3310976	0.489251	6.3795	8.26267	1.88317	A_33_P3310976	Unknown
A_33_P3332362	0.240242	9.861	11.7437	1.88267	POU2F2	POU class 2 homeobox 2 (POU2F2)
A_33_P3375140	0.250249	7.0995	8.981	1.8815	MCPH1	gb|Homo sapiens cDNA FLJ13884 fis
A_24_P89911	0.275101	6.396	8.277	1.881	NAIF1	nuclear apoptosis inducing factor 1 (NAIF1)
A_32_P75357	0.0467061	5.94	7.82	1.88	ENST00000358095	ens|kelch-like 14 (Drosophila) [Source:HGNC Symbol;Acc:29266] [ENST00000358095]
A_33_P3406493	0.0756184	6.38	8.25	1.88	GABBR2	gamma-aminobutyric acid (GABA) B receptor
A_24_P7143	0.000749024	6.08	7.96	1.88	MYO1B	myosin IB (MYO1B)
A_24_P943566	0.00799895	7.25	9.13	1.88	ENST00000379350	ens|phosphatase and actin regulator 1 [Source:HGNC Symbol;Acc:20990] [ENST00000379350]
A_23_P142606	0.246657	6.8645	8.74367	1.87917	CRYGC	crystallin
A_19_P00319378	0.103968	9.283	11.162	1.879	lincRNA:chr6:21884038-22056833_F	lincRNA:chr6:21884038-22056833 forward strand
A_19_P00327153	0.520756	6.398	8.276	1.878	lincRNA:chr13:73909724-74012374_R	lincRNA:chr13:73909724-74012374 reverse strand
A_19_P00332340	0.336928	8.7475	10.6223	1.87483	lincRNA:chr7:30587974-30601744_F	lincRNA:chr7:30587974-30601744 forward strand
A_33_P3464900	0.301727	13.791	15.6653	1.87433	ENST00000515542	gb|Homo sapiens hypothetical protein MGC2848
A_33_P3410599	0.154841	8.466	10.3393	1.87333	FAM46A	family with sequence similarity 46
A_23_P97296	0.21849	5.866	7.738	1.872	NECAP2	NECAP endocytosis associated 2 (NECAP2)
A_33_P3364989	0.466108	12.8095	14.681	1.8715	C20orf134	chromosome 20 open reading frame 134 (C20orf134)
A_23_P78871	0.170568	6.597	8.46833	1.87133	KCTD15	potassium channel tetramerisation domain containing 15 (KCTD15)
A_33_P3247332	0.139025	8.1605	10.031	1.8705	A_33_P3247332	Unknown
A_33_P3702281	0.0965097	9.49	11.36	1.87	LOC284014	gb|Homo sapiens cDNA FLJ38248 fis
A_19_P00320201	0.0932919	8.51	10.38	1.87	lincRNA:chr2:157197524-157198430_R	lincRNA:chr2:157197524-157198430 reverse strand
A_23_P259451	0.0533953	8.69	10.56	1.87	LSM6	LSM6 homolog
A_23_P60627	0.249677	10	11.868	1.868	ALOX15B	arachidonate 15-lipoxygenase
A_33_P3308534	0.202735	6.1615	8.02933	1.86783	OSBPL1A	oxysterol binding protein-like 1A (OSBPL1A)
A_23_P25605	0.253247	9.555	11.4213	1.86633	KBTBD7	kelch repeat and BTB (POZ) domain containing 7 (KBTBD7)
A_33_P3734378	0.143404	9.0015	10.8677	1.86617	LOC285954	hypothetical LOC285954 (LOC285954)
A_19_P00320823	0.267895	11.5545	13.418	1.8635	lincRNA:chr6:155203224-155205268_F	lincRNA:chr6:155203224-155205268 forward strand
A_24_P72178	0.243624	5.9815	7.84333	1.86183	LPAL2	lipoprotein
A_19_P00806186	0.155747	6.4975	8.35867	1.86117	lincRNA:chr4:109412651-109519913_R	lincRNA:chr4:109412651-109519913 reverse strand
A_23_P69970	0.00775514	7.23	9.09	1.86	SOX30	SRY (sex determining region Y)-box 30 (SOX30)
A_19_P00317865	0.00719738	9.25	11.11	1.86	lincRNA:chr11:124923375-124923815_F	lincRNA:chr11:124923375-124923815 forward strand
A_23_P129425	0.279577	13.7545	15.611	1.8565	TSNAXIP1	translin-associated factor X interacting protein 1 (TSNAXIP1)
A_33_P3246970	0.111004	8.7435	10.5957	1.85217	A_33_P3246970	Unknown
A_33_P3295253	0.284993	10.781	12.633	1.852	LMOD3	leiomodin 3 (fetal) (LMOD3)
A_33_P3415653	0.488451	9.851	11.7013	1.85033	LOC100128668	gb|Homo sapiens cDNA FLJ46166 fis
A_24_P38143	0.00222846	6.05	7.9	1.85	AHI1	Abelson helper integration site 1 (AHI1)
A_32_P234145	0.0315278	9.49	11.34	1.85	SHC4	SHC (Src homology 2 domain containing) family
A_24_P308506	0.118298	8.4245	10.2727	1.84817	NAT8B	N-acetyltransferase 8B (GCN5-related
A_32_P137266	0.110579	9.327	11.1717	1.84467	EFCAB7	EF-hand calcium binding domain 7 (EFCAB7)
A_33_P3372104	0.28113	6.112	7.95167	1.83967	A_33_P3372104	Unknown
A_32_P162374	0.197782	6.5285	8.36733	1.83883	C18orf54	chromosome 18 open reading frame 54 (C18orf54)
A_33_P3374559	0.207903	12.4005	14.236	1.8355	LOC91316	glucuronidase
A_24_P363087	0.336752	6.57	8.40533	1.83533	C5orf45	chromosome 5 open reading frame 45 (C5orf45)
A_24_P778906	0.179844	11.4785	13.31	1.8315	ENST00000435913	Unknown
A_23_P259413	0.0595285	5.88	7.71	1.83	CDV3	CDV3 homolog (mouse) (CDV3)
A_24_P320545	0.0969643	8.56	10.39	1.83	PTK7	PTK7 protein tyrosine kinase 7 (PTK7)
A_33_P3275943	0.112936	7.7555	9.585	1.8295	PWWP2A	PWWP domain containing 2A (PWWP2A)
A_19_P00806615	0.328463	8.21	10.038	1.828	lincRNA:chr6:108346507-108355057_R	lincRNA:chr6:108346507-108355057 reverse strand
A_23_P166431	0.204713	6.189	8.01567	1.82667	C22orf24	chromosome 22 open reading frame 24 (C22orf24)
A_33_P3228285	0.138994	8.271	10.0933	1.82233	ANKRD13D	ankyrin repeat domain 13 family
A_33_P3401084	0.504637	6.4915	8.31367	1.82217	A_33_P3401084	Unknown
A_23_P352684	0.506573	6.3495	8.17133	1.82183	DCAF5	DDB1 and CUL4 associated factor 5 (DCAF5)
A_32_P150142	0.0824817	9.64	11.46	1.82	DKFZp434L192	hypothetical protein DKFZp434L192 (DKFZp434L192)
A_32_P160883	0.00562239	8.88	10.69	1.82	NEDD4	neural precursor cell expressed
A_33_P3221293	0.0770246	7.55	9.37	1.82	DFNA5	deafness
A_23_P100660	0.378924	6.2905	8.11033	1.81983	SERPINF1	serpin peptidase inhibitor
A_23_P88119	0.281223	8.372	10.1913	1.81933	HSPH1	heat shock 105kDa/110kDa protein 1 (HSPH1)
A_33_P3220530	0.175408	6.8265	8.641	1.8145	SRSF6	serine/arginine-rich splicing factor 6 (SRSF6)
A_23_P3994	0.320255	10.2115	12.026	1.8145	C17orf61	chromosome 17 open reading frame 61 (C17orf61)
A_19_P00320173	0.192388	6.7955	8.607	1.8115	lincRNA:chr4:8508554-8514337_F	lincRNA:chr4:8508554-8514337 forward strand
A_33_P3270102	0.0110475	7.65	9.46	1.81	RNF126	ring finger protein 126 (RNF126)
A_33_P3692766	0.299598	7.165	8.97333	1.80833	ENST00000496220	gb|Homo sapiens cDNA FLJ46066 fis
A_33_P3550894	0.152991	6.617	8.42267	1.80567	GATA2	GATA binding protein 2 (GATA2)
A_23_P170901	0.542045	7.1585	8.96067	1.80217	PACRG	PARK2 co-regulated (PACRG)
A_23_P208636	0.26212	8.684	10.4847	1.80067	SHANK1	SH3 and multiple ankyrin repeat domains 1 (SHANK1)
A_23_P143857	0.348437	7.2395	9.03967	1.80017	LRRC3B	leucine rich repeat containing 3B (LRRC3B)
A_19_P00807697	0.13167	7.6925	9.49267	1.80017	lincRNA:chr4:6683199-6683665_F	lincRNA:chr4:6683199-6683665 forward strand
A_23_P130020	0.00680426	10.44	12.24	1.8	UTP18	UTP18
A_33_P3386935	0.0848792	6.82	8.62	1.8	KIAA1841	KIAA1841 (KIAA1841)
A_23_P74320	0.33274	6.363	8.15933	1.79633	SCYL3	SCY1-like 3 (S. cerevisiae) (SCYL3)
A_23_P90444	0.12493	12.3045	14.1	1.7955	RBM42	RNA binding motif protein 42 (RBM42)
A_33_P3260426	0.217128	7.335	9.12867	1.79367	SPRR2A	small proline-rich protein 2A (SPRR2A)
A_33_P3228132	0.428726	6.071	7.86467	1.79367	LOC400891	chromosome 14 open reading frame 166B pseudogene (LOC400891)
A_33_P3380006	0.173241	8.5965	10.3887	1.79217	A_33_P3380006	Unknown
A_33_P3223980	0.0905746	11.47	13.25	1.79	TPM3	tropomyosin 3 (TPM3)
A_23_P343826	0.000208663	9.63	11.42	1.79	FCHSD1	FCH and double SH3 domains 1 (FCHSD1)
A_19_P00802786	0.245185	8.7555	10.545	1.7895	lincRNA:chr11:65265824-65275174_R	lincRNA:chr11:65265824-65275174 reverse strand
A_19_P00322998	0.143348	7.184	8.97233	1.78833	lincRNA:chr7:26438338-26533562_F	lincRNA:chr7:26438338-26533562 forward strand
A_23_P89163	0.13084	12.8865	14.6737	1.78717	EXOC7	exocyst complex component 7 (EXOC7)
A_23_P28857	0.570921	7.3225	9.109	1.7865	SIRPG	signal-regulatory protein gamma (SIRPG)
A_23_P58407	0.228435	5.8695	7.65033	1.78083	UGT2B15	UDP glucuronosyltransferase 2 family
A_33_P3410484	0.166748	7.421	9.20167	1.78067	SLC13A3	solute carrier family 13 (sodium-dependent dicarboxylate transporter)
A_19_P00321809	0.32611	7.88	9.66033	1.78033	lincRNA:chr7:30589933-30601268_R	lincRNA:chr7:30589933-30601268 reverse strand
A_24_P323545	0.0439991	8.62	10.39	1.78	MYH14	myosin
A_33_P3280905	0.0914538	6.02	7.79	1.78	LOC100506545	ref|PREDICTED: Homo sapiens histone H2B type W-T-like (LOC100506545)
A_19_P00317815	0.0600512	9.3	11.07	1.78	lincRNA:chr5:133842307-133844415_F	lincRNA:chr5:133842307-133844415 forward strand
A_23_P75402	0.015743	7.35	9.13	1.78	NDUFS3	NADH dehydrogenase (ubiquinone) Fe-S protein 3
A_32_P107617	0.0152421	8.03	9.82	1.78	SFTPD	surfactant protein D (SFTPD)
A_23_P16573	0.23531	11.1755	12.9547	1.77917	DDX49	DEAD (Asp-Glu-Ala-Asp) box polypeptide 49 (DDX49)
A_23_P124108	0.293393	7.93	9.70867	1.77867	ITGAM	integrin
A_23_P431139	0.115908	15.181	16.9597	1.77867	CTRB1	chymotrypsinogen B1 (CTRB1)
A_33_P3375279	0.125958	9.5205	11.298	1.7775	LOC100128264	ref|PREDICTED: Homo sapiens hypothetical LOC100128264 (LOC100128264)
A_19_P00321956	0.285848	10.6135	12.3867	1.77317	lincRNA:chr9:22049135-22058492_R	lincRNA:chr9:22049135-22058492 reverse strand
A_24_P65507	0.316113	9.852	11.6223	1.77033	STRA13	stimulated by retinoic acid 13 homolog (mouse) (STRA13)
A_33_P3276237	0.0133241	7.33	9.09	1.77	ENST00000496886	Unknown
A_33_P3336347	0.0911469	11.69	13.46	1.77	ENST00000371629	ens|chromosome 9 open reading frame 141 [Source:HGNC Symbol;Acc:18147] [ENST00000371629]
A_23_P144549	0.0298805	10.51	12.28	1.77	IBSP	integrin-binding sialoprotein (IBSP)
A_19_P00812111	0.0961775	11.71	13.47	1.77	lincRNA:chr1:98449226-98449846_R	lincRNA:chr1:98449226-98449846 reverse strand
A_19_P00808641	0.0409797	7.09	8.86	1.77	lincRNA:chr8:20270145-20396520_F	lincRNA:chr8:20270145-20396520 forward strand
A_19_P00317447	0.343301	7.3685	9.13733	1.76883	lincRNA:chr3:98700125-98717168_F	lincRNA:chr3:98700125-98717168 forward strand
A_33_P3407469	0.144321	8.298	10.0603	1.76233	MYH7B	myosin
A_19_P00326570	0.115902	8.2705	10.0317	1.76117	lincRNA:chr3:136790035-136808485_F	lincRNA:chr3:136790035-136808485 forward strand
A_33_P3215647	0.00683851	6.63	8.38	1.76	FAM113B	family with sequence similarity 113
A_33_P3396200	0.0691217	6.52	8.28	1.76	LRCH4	leucine-rich repeats and calponin homology (CH) domain containing 4 (LRCH4)
A_23_P29303	0.0686827	7.31	9.07	1.76	RRP7A	ribosomal RNA processing 7 homolog A (S. cerevisiae) (RRP7A)
A_19_P00801007	0.0216265	8.31	10.07	1.76	lincRNA:chr2:128137055-128142955_R	lincRNA:chr2:128137055-128142955 reverse strand
A_33_P3349827	0.120294	7.9115	9.66933	1.75783	RBM3	RNA binding motif (RNP1
A_33_P3219641	0.189867	7.048	8.80567	1.75767	CEP78	centrosomal protein 78kDa (CEP78)
A_33_P3256998	0.130096	14.892	16.6493	1.75733	ENST00000398984	ens|membrane-spanning 4-domains
A_23_P409888	0.13042	6.8545	8.61167	1.75717	FAM83C	family with sequence similarity 83
A_33_P3877992	0.217035	9.4495	11.204	1.7545	LOC286190	gb|Homo sapiens mRNA; cDNA DKFZp686O0934 (from clone DKFZp686O0934). [AL833348]
A_33_P3332135	0.22475	5.782	7.53633	1.75433	PHOSPHO1	phosphatase
A_33_P3401556	0.336016	6.835	8.58867	1.75367	CTLA4	cytotoxic T-lymphocyte-associated protein 4 (CTLA4)
A_23_P77545	0.125465	14.992	16.7437	1.75167	SSTR5	somatostatin receptor 5 (SSTR5)
A_23_P51479	0.577198	7.274	9.02567	1.75167	INSL5	insulin-like 5 (INSL5)
A_23_P140602	0.0330029	6.68	8.43	1.75	NGRN	neugrin
A_33_P3283350	0.0884594	11.52	13.27	1.75	A_33_P3283350	Unknown
A_33_P3612740	0.0484982	7.65	9.4	1.75	USP48	ubiquitin specific peptidase 48 (USP48)
A_33_P3346936	0.204042	8.805	10.555	1.75	BC111488	gb|Homo sapiens cDNA clone IMAGE:6199269
A_32_P52816	0.0376572	7.87	9.63	1.75	TM7SF3	transmembrane 7 superfamily member 3 (TM7SF3)
A_33_P3214874	0.078256	8.69	10.45	1.75	KPNA6	karyopherin alpha 6 (importin alpha 7) (KPNA6)
A_33_P3230011	0.216879	5.9715	7.72133	1.74983	STOX1	storkhead box 1 (STOX1)
A_19_P00805588	0.207217	14.0805	15.8283	1.74783	lincRNA:chr19:20963860-21031685_R	lincRNA:chr19:20963860-21031685 reverse strand
A_19_P00808453	0.195299	10.7425	12.4893	1.74683	lincRNA:chr12:85056344-85082069_F	lincRNA:chr12:85056344-85082069 forward strand
A_33_P3347503	0.440411	7.5965	9.34133	1.74483	A_33_P3347503	Unknown
A_24_P573533	0.243598	5.9685	7.71033	1.74183	CBWD5	COBW domain containing 5 (CBWD5)
A_32_P7823	0.130843	10.282	12.0223	1.74033	MAPK1IP1L	mitogen-activated protein kinase 1 interacting protein 1-like (MAPK1IP1L)
A_23_P52227	0.0638147	8.49	10.23	1.74	GDF10	growth differentiation factor 10 (GDF10)
A_23_P63725	0.0479455	7.91	9.65	1.74	WDR96	WD repeat domain 96 (WDR96)
A_19_P00806606	0.0753139	7.05	8.78	1.74	lincRNA:chr8:92105274-92110499_F	lincRNA:chr8:92105274-92110499 forward strand
A_24_P262201	0.127143	7.971	9.711	1.74	SULT1A4	sulfotransferase family
A_19_P00328302	0.222601	6.2065	7.94433	1.73783	lincRNA:chr20:31438639-31447464_F	lincRNA:chr20:31438639-31447464 forward strand
A_24_P1255	0.253177	10.0355	11.7727	1.73717	BCCIP	BRCA2 and CDKN1A interacting protein (BCCIP)
A_33_P3286616	0.286379	9.1555	10.89	1.7345	IRAK1	interleukin-1 receptor-associated kinase 1 (IRAK1)
A_33_P3404989	0.146509	7.2635	8.997	1.7335	HIST1H3H	histone cluster 1
A_23_P202602	0.259185	6.2135	7.946	1.7325	SEC23IP	SEC23 interacting protein (SEC23IP)
A_33_P3271350	0.0766477	8.37	10.1	1.73	IKBKAP	inhibitor of kappa light polypeptide gene enhancer in B-cells
A_23_P314145	0.0259359	8.34	10.07	1.73	UST	uronyl-2-sulfotransferase (UST)
A_33_P3369969	0.0305136	10.31	12.04	1.73	ATXN1L	ataxin 1-like (ATXN1L)
A_33_P3286761	0.0644207	7	8.73	1.73	ENST00000381217	gb|Homo sapiens cDNA FLJ43706 fis
A_23_P6464	0.0515754	8.86	10.59	1.73	PLA2G6	phospholipase A2
A_33_P3248903	0.0985982	7.86	9.59	1.73	WNT7B	wingless-type MMTV integration site family
A_23_P34744	0.0853481	12.9	14.64	1.73	CTSK	cathepsin K (CTSK)
A_19_P00810888	0.135051	6.583	8.311	1.728	lincRNA:chr12:124570307-124573144_F	lincRNA:chr12:124570307-124573144 forward strand
A_24_P372012	0.333606	8.719	10.4443	1.72533	ICA1	islet cell autoantigen 1
A_33_P3401146	0.11079	9.2455	10.9673	1.72183	A_33_P3401146	Unknown
A_33_P3269806	0.00873926	6.87	8.59	1.72	ZNF616	zinc finger protein 616 (ZNF616)
A_24_P182494	0.0272952	10.21	11.93	1.72	DUSP10	dual specificity phosphatase 10 (DUSP10)
A_33_P3482249	0.0636524	10.33	12.05	1.72	C8orf66	gb|Homo sapiens mRNA; cDNA DKFZp434O0331 (from clone DKFZp434O0331). [AL834492]
A_23_P105138	0.0970751	11.49	13.21	1.72	CAT	catalase (CAT)
A_24_P36944	0.0221119	7.28	9	1.72	CEP170	centrosomal protein 170kDa (CEP170)
A_19_P00803126	0.177622	6.6815	8.399	1.7175	lincRNA:chr7:106224664-106257564_R	lincRNA:chr7:106224664-106257564 reverse strand
A_32_P50924	0.180849	5.9235	7.641	1.7175	HNRNPA1L2	heterogeneous nuclear ribonucleoprotein A1-like 2 (HNRNPA1L2)
A_24_P944827	0.180445	7.9805	9.697	1.7165	ATG7	ATG7 autophagy related 7 homolog (S. cerevisiae) (ATG7)
A_23_P310532	0.115458	7.1435	8.86	1.7165	C19orf52	chromosome 19 open reading frame 52 (C19orf52)
A_23_P300090	0.543488	6.5555	8.272	1.7165	SLC10A7	solute carrier family 10 (sodium/bile acid cotransporter family)
A_19_P00323369	0.282714	6.28	7.994	1.714	lincRNA:chr7:96292589-96310764_R	lincRNA:chr7:96292589-96310764 reverse strand
A_33_P3261957	0.198165	10.83	12.5417	1.71167	CALCRL	calcitonin receptor-like (CALCRL)
A_33_P3393694	0.119011	7.692	9.40367	1.71167	GLTSCR2	glioma tumor suppressor candidate region gene 2 (GLTSCR2)
A_33_P3402500	0.162132	6.223	7.93333	1.71033	TMEM14C	transmembrane protein 14C (TMEM14C)
A_23_P78750	0.0786961	11.31	13.02	1.71	SLC17A7	solute carrier family 17 (sodium-dependent inorganic phosphate cotransporter)
A_33_P3368555	0.0968677	11.54	13.24	1.71	AHSA2	gb|Homo sapiens cDNA FLJ34679 fis
A_32_P221822	0.0166793	7.88	9.59	1.71	RRP15	ribosomal RNA processing 15 homolog (S. cerevisiae) (RRP15)
A_24_P675386	0.00268294	8.33	10.05	1.71	C11orf58	chromosome 11 open reading frame 58 (C11orf58)
A_23_P326319	0.0261499	9.15	10.87	1.71	C16orf45	chromosome 16 open reading frame 45 (C16orf45)
A_33_P3320493	0.111544	6.2235	7.93267	1.70917	ENST00000395776	ens|retinoic acid induced 1 [Source:HGNC Symbol;Acc:9834] [ENST00000395776]
A_33_P3305840	0.60487	7.2835	8.99233	1.70883	SRSF7	serine/arginine-rich splicing factor 7 (SRSF7)
A_23_P503200	0.264487	8.809	10.5177	1.70867	PHF10	PHD finger protein 10 (PHF10)
A_33_P3277183	0.231394	6.2525	7.961	1.7085	ENST00000475488	gb|Homo sapiens cDNA FLJ45737 fis
A_23_P141021	0.165479	9.0485	10.7517	1.70317	LPCAT2	lysophosphatidylcholine acyltransferase 2 (LPCAT2)
A_24_P110062	0.248045	5.9955	7.69733	1.70183	PTPMT1	protein tyrosine phosphatase
A_33_P3251746	0.590974	7.2955	8.997	1.7015	ENST00000283225	ens|olfactory receptor
A_23_P395595	0.0709812	8.15	9.84	1.7	FNBP4	formin binding protein 4 (FNBP4)
A_23_P100583	0.00898476	7.76	9.46	1.7	LPO	lactoperoxidase (LPO)
A_33_P3232552	0.0371029	8.72	10.42	1.7	GUCY1B3	guanylate cyclase 1
A_23_P70448	0.00884586	8.44	10.13	1.7	HIST1H1A	histone cluster 1
A_23_P125705	0.0696724	8.72	10.42	1.7	NAP1L2	nucleosome assembly protein 1-like 2 (NAP1L2)
A_23_P323180	0.014655	14.4	16.1	1.7	HOXD3	homeobox D3 (HOXD3)
A_23_P50081	0.392454	6.435	8.13367	1.69867	IMPA2	inositol(myo)-1(or 4)-monophosphatase 2 (IMPA2)
A_19_P00810669	0.244665	6.839	8.53767	1.69867	lincRNA:chr2:120443455-120452280_F	lincRNA:chr2:120443455-120452280 forward strand
A_19_P00800767	0.208296	7.9085	9.60567	1.69717	lincRNA:chr10:131848410-131919360_R	lincRNA:chr10:131848410-131919360 reverse strand
A_23_P84666	0.330674	9.871	11.568	1.697	GDPD1	glycerophosphodiester phosphodiesterase domain containing 1 (GDPD1)
A_24_P41042	0.370834	5.805	7.50133	1.69633	C12orf52	chromosome 12 open reading frame 52 (C12orf52)
A_33_P3365995	0.248722	8.6305	10.3223	1.69183	ENST00000405643	ens|microtubule associated serine/threonine kinase family member 4 [Source:HGNC Symbol;Acc:19037] [ENST00000405643]
A_33_P3364959	0.0711486	7.4	9.08	1.69	DQ098707	gb|Homo sapiens isolate N1408L immunoglobulin lambda light chain variable region (IGLV2) mRNA
A_33_P3297642	0.00805079	6.73	8.42	1.69	C10orf84	chromosome 10 open reading frame 84 (C10orf84)
A_33_P3232498	0.0322681	8.3	9.99	1.69	C2orf71	chromosome 2 open reading frame 71 (C2orf71)
A_19_P00807944	0.215942	6.005	7.695	1.69	lincRNA:chr10:47000944-47006919_F	lincRNA:chr10:47000944-47006919 forward strand
A_24_P140204	0.0794705	6.71	8.4	1.69	PXK	PX domain containing serine/threonine kinase (PXK)
A_19_P00810307	0.0517527	7.63	9.32	1.69	lincRNA:chr4:8352025-8359075_R	lincRNA:chr4:8352025-8359075 reverse strand
A_23_P416314	0.0323241	8.2	9.9	1.69	HRASLS5	HRAS-like suppressor family
A_33_P3254246	0.0438672	10.18	11.88	1.69	OR7C1	olfactory receptor
A_33_P3266978	0.245453	8.205	9.894	1.689	C18orf42	chromosome 18 open reading frame 42 (C18orf42)
A_19_P00325653	0.600105	7.2735	8.962	1.6885	lincRNA:chr3:32508871-32518521_F	lincRNA:chr3:32508871-32518521 forward strand
A_24_P175187	0.122095	10.564	12.2517	1.68767	SAMD9	sterile alpha motif domain containing 9 (SAMD9)
A_33_P3256317	0.233178	7.4565	9.138	1.6815	LOC730811	hypothetical LOC730811 (LOC730811)
A_19_P00319339	0.047853	9.44	11.12	1.68	lincRNA:chr8:72587614-72614662_F	lincRNA:chr8:72587614-72614662 forward strand
A_33_P3398548	0.0742866	12.18	13.86	1.68	BLZF1	basic leucine zipper nuclear factor 1 (BLZF1)
A_19_P00322149	0.247742	5.8925	7.57133	1.67883	lincRNA:chr6:72126142-72129923_R	lincRNA:chr6:72126142-72129923 reverse strand
A_19_P00812904	0.508974	8.3225	10	1.6775	lincRNA:chr5:57837393-57854070_R	lincRNA:chr5:57837393-57854070 reverse strand
A_33_P3302687	0.260006	6.8485	8.52467	1.67617	CARKD	carbohydrate kinase domain containing (CARKD)
A_19_P00810004	0.262662	6.284	7.959	1.675	lincRNA:chr2:203179905-203205780_F	lincRNA:chr2:203179905-203205780 forward strand
A_23_P422071	0.150007	7.1345	8.809	1.6745	B3GALT4	UDP-Gal:betaGlcNAc beta 1
A_23_P120566	0.237813	5.959	7.633	1.674	RRBP1	ribosome binding protein 1 homolog 180kDa (dog) (RRBP1)
A_24_P190877	0.117351	7.564	9.237	1.673	TRMT1L	TRM1 tRNA methyltransferase 1-like (TRMT1L)
A_23_P79818	0.285611	8.576	10.2483	1.67233	C20orf111	chromosome 20 open reading frame 111 (C20orf111)
A_23_P212119	0.202107	6.029	7.70133	1.67233	GALNTL2	UDP-N-acetyl-alpha-D-galactosamine:polypeptide N-acetylgalactosaminyltransferase-like 2 (GALNTL2)
A_23_P394972	0.123663	9.892	11.5637	1.67167	TSPEAR	thrombospondin-type laminin G domain and EAR repeats (TSPEAR)
A_19_P00319231	0.22681	8.1055	9.777	1.6715	lincRNA:chr2:242823516-243020873_F	lincRNA:chr2:242823516-243020873 forward strand
A_19_P00330488	0.0237126	8.12	9.79	1.67	lincRNA:chr11:129133890-129145940_F	lincRNA:chr11:129133890-129145940 forward strand
A_33_P3209176	0.0737394	8.72	10.39	1.67	A_33_P3209176	Unknown
A_24_P933794	0.0984593	7.02	8.69	1.67	LOC646513	gb|Homo sapiens clone DNA96880 VLGN1945 (UNQ1945) mRNA
A_33_P3209522	0.0480103	6.16	7.83	1.67	SLFN5	schlafen family member 5 (SLFN5)
A_23_P359043	0.325048	9.2825	10.9507	1.66817	AKAP2	A kinase (PRKA) anchor protein 2 (AKAP2)
A_24_P311926	0.114443	9.394	11.062	1.668	HLA-G	major histocompatibility complex
A_19_P00319311	0.158617	12.8805	14.547	1.6665	lincRNA:chr20:58621005-58621471_F	lincRNA:chr20:58621005-58621471 forward strand
A_33_P3335022	0.245041	6.1045	7.77067	1.66617	LOC100510023	ref|PREDICTED: Homo sapiens ankyrin repeat domain-containing protein 36C-like
A_24_P127159	0.32153	9.2755	10.941	1.6655	M69012	gb|Human guanine nucleotide-binding regulatory protein (G-y-2-alpha) mRNA
A_33_P3212959	0.609669	7.2345	8.9	1.6655	SPANXN4	SPANX family
A_33_P3323862	0.136818	15.354	17.0153	1.66133	LOC388210	ref|PREDICTED: Homo sapiens hypothetical protein LOC388210 (LOC388210)
A_33_P3210671	0.133415	7.707	9.36767	1.66067	GPAT2	glycerol-3-phosphate acyltransferase 2
A_23_P105276	0.0750846	8.64	10.3	1.66	ZNF84	zinc finger protein 84 (ZNF84)
A_23_P149649	0.0136555	11.4	13.05	1.66	SDHB	succinate dehydrogenase complex
A_33_P3402419	0.0709512	7.55	9.21	1.66	A_33_P3402419	Unknown
A_23_P33433	0.0818134	8.71	10.37	1.66	MAZ	MYC-associated zinc finger protein (purine-binding transcription factor) (MAZ)
A_33_P3391596	0.0723465	8.79	10.46	1.66	LAMA4	laminin
A_33_P3371663	0.0526366	9.87	11.53	1.66	LTK	leukocyte receptor tyrosine kinase (LTK)
A_23_P200579	0.131869	7.515	9.17267	1.65767	CELA3B	chymotrypsin-like elastase family
A_33_P3387170	0.28716	9.583	11.2407	1.65767	LOC100129196	hypothetical LOC100129196 (LOC100129196)
A_33_P3267420	0.114174	6.549	8.20533	1.65633	APOB	gb|Homo sapiens apolipoprotein B (including Ag(x) antigen)
A_32_P489959	0.303116	9.051	10.7057	1.65467	ZNF546	zinc finger protein 546 (ZNF546)
A_23_P24898	0.417957	9.524	11.1773	1.65333	OR51D1	olfactory receptor
A_33_P3252630	0.167398	8.6835	10.335	1.6515	ZNF254	zinc finger protein 254 (ZNF254)
A_19_P00332502	0.435132	13.4095	15.061	1.6515	lincRNA:chr22:27170700-27180650_R	lincRNA:chr22:27170700-27180650 reverse strand
A_23_P46275	0.0749764	8.77	10.41	1.65	ATP5F1	ATP synthase
A_23_P20852	0.00795008	6.94	8.6	1.65	AUH	AU RNA binding protein/enoyl-CoA hydratase (AUH)
A_33_P3365034	0.00864941	5.84	7.49	1.65	ENST00000339805	ens|G protein-coupled receptor 17 [Source:HGNC Symbol;Acc:4471] [ENST00000339805]
A_23_P4662	0.249713	6.1145	7.76367	1.64917	BCL3	B-cell CLL/lymphoma 3 (BCL3)
A_23_P119337	0.131303	9.6965	11.344	1.6475	ATF5	activating transcription factor 5 (ATF5)
A_33_P3213702	0.301196	8.951	10.5983	1.64733	LOC100130097	ref|PREDICTED: Homo sapiens kinesin-like protein family member 6-like (LOC100130097)
A_19_P00806091	0.209821	5.858	7.50433	1.64633	lincRNA:chr18:14053400-14102850_R	lincRNA:chr18:14053400-14102850 reverse strand
A_33_P3422947	0.205589	8.408	10.0533	1.64533	DNAH6	dynein
A_33_P3390357	0.13235	6.284	7.928	1.644	SPIRE1	spire homolog 1 (Drosophila) (SPIRE1)
A_33_P3230926	0.12629	10.5485	12.192	1.6435	LOC100130429	gb|Homo sapiens cDNA FLJ45580 fis
A_19_P00327098	0.131284	6.2265	7.86733	1.64083	lincRNA:chr3:52336860-52345160_F	lincRNA:chr3:52336860-52345160 forward strand
A_19_P00811179	0.0763718	8.35	9.99	1.64	lincRNA:chr14:71796959-71797514_F	lincRNA:chr14:71796959-71797514 forward strand
A_23_P340333	0.0878973	11.34	12.99	1.64	ITPRIP	inositol 1
A_19_P00326561	0.0846542	7.42	9.07	1.64	lincRNA:chr7:124873114-124899839_F	lincRNA:chr7:124873114-124899839 forward strand
A_23_P8281	0.0571873	11.69	13.34	1.64	IFNGR1	interferon gamma receptor 1 (IFNGR1)
A_24_P941487	0.13473	10.8085	12.448	1.6395	ZNF761	zinc finger protein 761 (ZNF761)
A_23_P159255	0.245065	6.0095	7.647	1.6375	PTPRM	protein tyrosine phosphatase
A_24_P4705	0.181526	6.486	8.122	1.636	PPME1	protein phosphatase methylesterase 1 (PPME1)
A_19_P00802914	0.252585	7.007	8.64133	1.63433	lincRNA:chr1:118374652-118400852_R	lincRNA:chr1:118374652-118400852 reverse strand
A_33_P3274084	0.33155	10.64	12.2727	1.63267	RHBDL3	rhomboid
A_23_P367586	0.186794	6.1395	7.77133	1.63183	DNHD1	dynein heavy chain domain 1 (DNHD1)
A_33_P3302389	0.0717161	9	10.63	1.63	FEM1A	fem-1 homolog a (C. elegans) (FEM1A)
A_33_P3319785	0.0392636	8.45	10.08	1.63	ENST00000522546	ens|collagen
A_33_P3281191	0.0822377	11.5	13.13	1.63	NID1	nidogen 1 (NID1)
A_33_P3264528	0.0726437	8.61	10.25	1.63	HOXA11	homeobox A11 (HOXA11)
A_33_P3280421	0.0898238	11.46	13.1	1.63	CDC14C	CDC14 cell division cycle 14 homolog C (S. cerevisiae) (CDC14C)
A_23_P106158	0.176707	6.81	8.43933	1.62933	L2HGDH	L-2-hydroxyglutarate dehydrogenase (L2HGDH)
A_19_P00317830	0.230352	8.0305	9.658	1.6275	lincRNA:chr7:30589832-30591185_F	lincRNA:chr7:30589832-30591185 forward strand
A_23_P78742	0.136789	6.986	8.613	1.627	FLT3LG	fms-related tyrosine kinase 3 ligand (FLT3LG)
A_23_P146849	0.108166	11.7355	13.3607	1.62517	APBA2	amyloid beta (A4) precursor protein-binding
A_33_P3386547	0.147854	7.954	9.57767	1.62367	SGPP2	sphingosine-1-phosphate phosphatase 2 (SGPP2)
A_24_P111406	0.30529	6.754	8.37733	1.62333	CFHR5	complement factor H-related 5 (CFHR5)
A_33_P3294314	0.149611	7.083	8.705	1.622	A_33_P3294314	Unknown
A_23_P10591	0.311592	10.1675	11.7887	1.62117	METRNL	meteorin
A_33_P3381483	0.0706201	7.15	8.76	1.62	ZNF331	zinc finger protein 331 (ZNF331)
A_23_P304716	0.0199835	6.44	8.05	1.62	HES2	hairy and enhancer of split 2 (Drosophila) (HES2)
A_33_P3259112	0.0939951	11.13	12.75	1.62	FLJ41278	hypothetical LOC400046 (FLJ41278)
A_33_P3901921	0.057029	8.98	10.6	1.62	C12orf48	chromosome 12 open reading frame 48 (C12orf48)
A_23_P136058	0.0320785	6.79	8.41	1.62	ATR	ataxia telangiectasia and Rad3 related (ATR)
A_33_P3209321	0.057466	7.14	8.76	1.62	LOC729558	gb|Homo sapiens cDNA FLJ39676 fis
A_19_P00803282	0.195318	8.2775	9.89733	1.61983	lincRNA:chr12:52432908-52441133_R	lincRNA:chr12:52432908-52441133 reverse strand
A_24_P53215	0.132844	6.1785	7.79767	1.61917	UNC13D	unc-13 homolog D (C. elegans) (UNC13D)
A_33_P3415047	0.1012	7.4375	9.05533	1.61783	A_33_P3415047	Unknown
A_33_P3304893	0.317871	7.4305	9.047	1.6165	A_33_P3304893	Unknown
A_24_P98086	0.146442	9.422	11.0383	1.61633	GNA12	guanine nucleotide binding protein (G protein) alpha 12 (GNA12)
A_19_P00809871	0.31094	6.609	8.22367	1.61467	lincRNA:chr10:99179035-99184435_F	lincRNA:chr10:99179035-99184435 forward strand
A_33_P3313704	0.145514	12.759	14.3737	1.61467	ENST00000480694	ens|cDNA FLJ38166 fis
A_33_P3420402	0.219212	9.5805	11.1943	1.61383	HACE1	HECT domain and ankyrin repeat containing
A_33_P3211968	0.135174	7.7595	9.37233	1.61283	LOC100133207	ref|PREDICTED: Homo sapiens hypothetical LOC100133207 (LOC100133207)
A_23_P166087	0.0734239	7.08	8.69	1.61	RASSF2	Ras association (RalGDS/AF-6) domain family member 2 (RASSF2)
A_33_P3238611	0.0230554	7.2	8.81	1.61	A_33_P3238611	Unknown
A_19_P00324962	0.0336414	5.93	7.54	1.61	lincRNA:chr1:48512788-48537338_F	lincRNA:chr1:48512788-48537338 forward strand
A_33_P3212269	0.0968252	11.2	12.81	1.61	ENST00000534743	ens|mitogen-activated protein kinase kinase 3 [Source:HGNC Symbol;Acc:6843] [ENST00000534743]
A_19_P00322734	0.0315543	8.27	9.88	1.61	lincRNA:chr7:30589933-30591836_F	lincRNA:chr7:30589933-30591836 forward strand
A_24_P398500	0.0721107	6.9	8.51	1.61	MPHOSPH9	M-phase phosphoprotein 9 (MPHOSPH9)
A_33_P3238074	0.623151	7.5225	9.12933	1.60683	SMCR7L	Smith-Magenis syndrome chromosome region
A_19_P00813193	0.175525	10.847	12.4527	1.60567	lincRNA:chr15:69866071-69871496_F	lincRNA:chr15:69866071-69871496 forward strand
A_33_P3627001	0.305049	6.192	7.79733	1.60533	PEBP4	phosphatidylethanolamine-binding protein 4 (PEBP4)
A_33_P3407057	0.510297	6.073	7.67733	1.60433	A_33_P3407057	Unknown
A_33_P3253124	0.122057	7.662	9.26533	1.60333	A_33_P3253124	Unknown
A_24_P191417	0.452547	6.51	8.11133	1.60133	NAB1	NGFI-A binding protein 1 (EGR1 binding protein 1) (NAB1)
A_33_P3410206	0.237013	6.9485	8.549	1.6005	C16orf7	chromosome 16 open reading frame 7 (C16orf7)
A_23_P104689	0.0124705	10.98	12.58	1.6	RELA	v-rel reticuloendotheliosis viral oncogene homolog A (avian) (RELA)
A_33_P3319585	0.0827089	6.21	7.81	1.6	FIGNL2	fidgetin-like 2 (FIGNL2)
A_19_P00319694	0.0955531	7.94	9.54	1.6	lincRNA:chr21:44907688-44909690_F	lincRNA:chr21:44907688-44909690 forward strand
A_33_P3484775	0.0636617	6.95	8.55	1.6	SNORA65	gb|ye70b03.r1 Soares fetal liver spleen 1NFLS Homo sapiens cDNA clone IMAGE:123053 5'
A_33_P3397165	0.00414962	6.81	8.42	1.6	ENST00000523112	gb|DB452078 RIKEN full-length enriched human cDNA library
A_24_P341000	0.333295	9.0325	10.6273	1.59483	ENST00000318245	ref|PREDICTED: Homo sapiens hypothetical LOC729420 (LOC729420)
A_33_P3253175	0.436783	8.1715	9.76633	1.59483	ENST00000381329	ens|WD repeat domain 37 [Source:HGNC Symbol;Acc:31406] [ENST00000381329]
A_23_P42684	0.175181	8.135	9.72967	1.59467	FLJ20712	ref|PREDICTED: Homo sapiens hypothetical FLJ20712 (FLJ20712)
A_33_P3405285	0.295384	7.468	9.05933	1.59133	GSG1	germ cell associated 1 (GSG1)
A_19_P00325781	0.146596	6.391	7.982	1.591	lincRNA:chr4:3650727-3666752_R	lincRNA:chr4:3650727-3666752 reverse strand
A_33_P3676746	0.326284	6.4415	8.032	1.5905	YLPM1	YLP motif containing 1 (YLPM1)
A_19_P00317565	0.362605	6.022	7.61233	1.59033	lincRNA:chr6:2399247-2434736_R	lincRNA:chr6:2399247-2434736 reverse strand
A_24_P65199	0.115199	11.314	12.904	1.59	CDK10	cyclin-dependent kinase 10 (CDK10)
A_33_P3387106	0.272154	7.0395	8.62833	1.58883	A_33_P3387106	Unknown
A_33_P3379669	0.513189	11.5435	13.132	1.5885	RNF208	ring finger protein 208 (RNF208)
A_33_P3648597	0.235228	6.0585	7.64333	1.58483	LOC283075	gb|Homo sapiens cDNA FLJ39053 fis
A_24_P81841	0.224584	5.9815	7.566	1.5845	CDKN1B	cyclin-dependent kinase inhibitor 1B (p27
A_23_P111303	0.177162	6.695	8.279	1.584	SCAF8	SR-related CTD-associated factor 8 (SCAF8)
A_33_P3222233	0.226415	9.8625	11.443	1.5805	CC2D2B	coiled-coil and C2 domain containing 2B (CC2D2B)
A_33_P3256257	0.0923057	10.07	11.64	1.58	KRTAP4-7	keratin associated protein 4-7 (KRTAP4-7)
A_33_P3235454	0.0886401	6.43	8.01	1.58	A_33_P3235454	Unknown
A_19_P00805308	0.272136	7.379	8.95867	1.57967	lincRNA:chr4:6664049-6687449_F	lincRNA:chr4:6664049-6687449 forward strand
A_23_P333129	0.245925	7.0625	8.64133	1.57883	DUX4L4	double homeobox 4 like 4 (DUX4L4)
A_33_P3713035	0.115196	6.718	8.29667	1.57867	LOC221814	gb|Homo sapiens mRNA; cDNA DKFZp564C0371 (from clone DKFZp564C0371) [AL122087]
A_33_P3251821	0.162047	10.235	11.8127	1.57767	C5orf44	chromosome 5 open reading frame 44 (C5orf44)
A_24_P410389	0.149442	6.4425	8.01733	1.57483	BCL2L13	BCL2-like 13 (apoptosis facilitator) (BCL2L13)
A_19_P00813510	0.213749	5.8835	7.456	1.5725	lincRNA:chr11:44557524-44573924_R	lincRNA:chr11:44557524-44573924 reverse strand
A_33_P3353210	0.0646649	10.54	12.1	1.57	CADM2	cell adhesion molecule 2 (CADM2)
A_24_P673063	0.0158978	6.44	8.01	1.57	FABP5	fatty acid binding protein 5 (psoriasis-associated) (FABP5)
A_33_P3263538	0.285784	12.4955	14.064	1.5685	NEAT1	gb|Human MEN1 region clone epsilon/beta mRNA
A_23_P18152	0.214482	9.0485	10.616	1.5675	ATP2B2	ATPase
A_23_P363331	0.300173	6.135	7.70167	1.56667	GUCA1C	guanylate cyclase activator 1C (GUCA1C)
A_24_P919452	0.259805	9.4115	10.978	1.5665	A_24_P919452	Unknown
A_23_P50146	0.108717	7.1985	8.76033	1.56183	SIGLEC15	sialic acid binding Ig-like lectin 15 (SIGLEC15)
A_23_P204696	0.121417	6.1125	7.673	1.5605	CDKN1B	cyclin-dependent kinase inhibitor 1B (p27
A_19_P00315815	0.000652751	6.18	7.74	1.56	hg18:lincRNA:chrX:114862297-114999475_F	hg18:lincRNA:chrX:114862297-114999475 forward strand
A_33_P3273885	0.0047284	11.76	13.32	1.56	ENST00000442680	ens|Major histocompatibility complex
A_32_P127805	0.00966941	6.69	8.25	1.56	C14orf48	chromosome 14 open reading frame 48 (C14orf48)
A_33_P3214516	0.275333	9.014	10.5737	1.55967	M21784	gb|Human T-cell receptor rearranged delta-chain mRNA V-region (V-delta 3-J)
A_33_P3290909	0.132651	9.983	11.5427	1.55967	SMC1A	structural maintenance of chromosomes 1A (SMC1A)
A_33_P3235177	0.239697	6.0425	7.602	1.5595	TET3	tet oncogene family member 3 (TET3)
A_19_P00316493	0.121782	10.1325	11.6903	1.55783	lincRNA:chr2:2838035-2842163_R	lincRNA:chr2:2838035-2842163 reverse strand
A_19_P00317026	0.226205	15.136	16.6937	1.55767	lincRNA:chr18:39101226-39212097_R	lincRNA:chr18:39101226-39212097 reverse strand
A_19_P00319518	0.267909	7.043	8.59767	1.55467	lincRNA:chr17:62761200-62761742_R	lincRNA:chr17:62761200-62761742 reverse strand
A_33_P3349036	0.252489	5.8665	7.41867	1.55217	LOC100133612	similar to hCG1815312 (LOC100133612)
A_19_P00802346	0.393552	9.9345	11.4847	1.55017	lincRNA:chr5:80172719-80178619_F	lincRNA:chr5:80172719-80178619 forward strand
A_33_P3720733	0.0536377	8.57	10.11	1.55	FLJ46320	gb|Homo sapiens cDNA FLJ46320 fis
A_19_P00800438	0.0704287	7.76	9.31	1.55	lincRNA:chr8:92105274-92110499_F	lincRNA:chr8:92105274-92110499 forward strand
A_33_P3210885	0.193917	7.703	9.25233	1.54933	ATP7A	ATPase
A_24_P247286	0.246338	10.6565	12.204	1.5475	C19orf71	chromosome 19 open reading frame 71 (C19orf71)
A_23_P382094	0.109802	7.672	9.21833	1.54633	NCRNA00052	non-protein coding RNA 52 (NCRNA00052)
A_23_P152055	0.23725	9.5485	11.0903	1.54183	EFTUD1	elongation factor Tu GTP binding domain containing 1 (EFTUD1)
A_32_P211045	0.267445	7.297	8.83867	1.54167	DHFR	dihydrofolate reductase (DHFR)
A_33_P3696965	0.160912	8.528	10.0693	1.54133	AA593742	gb|nl83g08.s1 NCI_CGAP_Br2 Homo sapiens cDNA clone IMAGE:1057310 3' similar to contains L1.t2 L1 repetitive element ;
A_33_P3412438	0.21748	9.7035	11.244	1.5405	A_33_P3412438	Unknown
A_33_P3413597	0.0137781	9.31	10.85	1.54	NDUFB3	NADH dehydrogenase (ubiquinone) 1 beta subcomplex
A_23_P323563	0.0314663	10.7	12.24	1.54	PLEKHG2	pleckstrin homology domain containing
A_24_P406714	0.0996881	7.19	8.73	1.54	MLLT10	myeloid/lymphoid or mixed-lineage leukemia (trithorax homolog
A_23_P2322	0.260944	6.125	7.665	1.54	TSPAN19	tetraspanin 19 (TSPAN19)
A_23_P79247	0.0156341	5.83	7.37	1.54	PGAP1	post-GPI attachment to proteins 1 (PGAP1)
A_23_P64792	0.0185869	6.74	8.28	1.54	KCNMB4	potassium large conductance calcium-activated channel
A_23_P60227	0.0744204	11.28	12.83	1.54	CCIN	calicin (CCIN)
A_23_P351275	0.17585	6.451	7.98933	1.53833	UPP1	uridine phosphorylase 1 (UPP1)
A_33_P3257708	0.124285	8.525	10.062	1.537	APOA1BP	apolipoprotein A-I binding protein (APOA1BP)
A_19_P00801177	0.123213	6.0255	7.562	1.5365	lincRNA:chr5:121389576-121396926_R	lincRNA:chr5:121389576-121396926 reverse strand
A_23_P309261	0.107143	9.0885	10.625	1.5365	AKAP9	A kinase (PRKA) anchor protein (yotiao) 9 (AKAP9)
A_24_P914513	0.158421	6.1335	7.669	1.5355	BCKDHB	branched chain keto acid dehydrogenase E1
A_23_P252276	0.226571	6.022	7.557	1.535	ARHGEF38	Rho guanine nucleotide exchange factor (GEF) 38 (ARHGEF38)
A_33_P3262704	0.365376	6.87	8.40267	1.53267	ENST00000402625	ens|six transmembrane epithelial antigen of the prostate 2 [Source:HGNC Symbol;Acc:17885] [ENST00000402625]
A_23_P67913	0.230326	9.5355	11.0667	1.53117	GMPPA	GDP-mannose pyrophosphorylase A (GMPPA)
A_33_P3346073	0.0822881	6.2	7.72	1.53	SRL	sarcalumenin (SRL)
A_33_P3371460	0.0790044	8.38	9.91	1.53	ENST00000333418	ens|polymerase (RNA) II (DNA directed) polypeptide F [Source:HGNC Symbol;Acc:9193] [ENST00000333418]
A_24_P63136	0.0368473	6.05	7.57	1.53	P2RY13	purinergic receptor P2Y
A_19_P00800065	0.000150645	11.04	12.57	1.53	lincRNA:chr2:121828880-121902705_F	lincRNA:chr2:121828880-121902705 forward strand
A_33_P3223142	0.00727853	6.3	7.83	1.53	A_33_P3223142	Unknown
A_19_P00803757	0.0771076	8.36	9.89	1.53	lincRNA:chr1:91997737-92078987_F	lincRNA:chr1:91997737-92078987 forward strand
A_24_P39101	0.299174	12.206	13.736	1.53	KCTD10	potassium channel tetramerisation domain containing 10 (KCTD10)
A_33_P3380196	0.00131244	5.91	7.44	1.53	AKAP9	gb|Homo sapiens A kinase (PRKA) anchor protein (yotiao) 9
A_19_P00807103	0.248853	6.168	7.69767	1.52967	lincRNA:chrX:38863681-38944131_F	lincRNA:chrX:38863681-38944131 forward strand
A_23_P34597	0.182146	6.8265	8.355	1.5285	CDA	cytidine deaminase (CDA)
A_24_P58037	0.453325	6.8335	8.362	1.5285	LOC392288	ref|PREDICTED: Homo sapiens microtubule-associated proteins 1A/1B light chain 3B-like (LOC392288)
A_23_P125624	0.234336	6.083	7.61133	1.52833	ACOT9	acyl-CoA thioesterase 9 (ACOT9)
A_23_P97021	0.198021	9.1775	10.7053	1.52783	EIF2C3	eukaryotic translation initiation factor 2C
A_33_P3314952	0.176036	8.838	10.3657	1.52767	TRPV1	transient receptor potential cation channel
A_23_P171385	0.262212	10.997	12.5247	1.52767	PHF6	PHD finger protein 6 (PHF6)
A_23_P256205	0.403793	6.499	8.02567	1.52667	ABLIM3	actin binding LIM protein family
A_33_P3359856	0.100033	8.3955	9.922	1.5265	ENST00000445782	Unknown
A_33_P3221111	0.121619	6.3395	7.86533	1.52583	PGA3	gb|Homo sapiens mRNA; cDNA DKFZp666J2410 (from clone DKFZp666J2410). [AL832946]
A_33_P3408244	0.410453	12.8225	14.3483	1.52583	SPRNP1	shadow of prion protein homolog (zebrafish) pseudogene 1 (SPRNP1)
A_23_P52727	0.131239	9.967	11.4927	1.52567	NAV2	neuron navigator 2 (NAV2)
A_33_P3286312	0.244218	8.236	9.76033	1.52433	A_33_P3286312	Unknown
A_23_P25069	0.24789	10.463	11.984	1.521	ENST00000542925	Unknown
A_23_P71241	0.168988	8.859	10.3797	1.52067	SEC61G	Sec61 gamma subunit (SEC61G)
A_33_P3312658	0.13637	6.9045	8.42467	1.52017	ENST00000410015	ens|kynureninase [Source:HGNC Symbol;Acc:6469] [ENST00000410015]
A_33_P3276856	0.21846	8.3655	9.88567	1.52017	HYDIN	hydrocephalus inducing homolog (mouse) (HYDIN)
A_19_P00317696	0.0360794	7.28	8.79	1.52	lincRNA:chr3:106967787-106970300_F	lincRNA:chr3:106967787-106970300 forward strand
A_33_P3216487	0.0102069	6.72	8.24	1.52	A_33_P3216487	Unknown
A_33_P3407623	0.0304008	7.25	8.77	1.52	A_33_P3407623	Unknown
A_23_P159851	0.0930653	7.48	9	1.52	SLC7A3	solute carrier family 7 (cationic amino acid transporter
A_33_P3262043	0.0942329	7.75	9.28	1.52	BAD	BCL2-associated agonist of cell death (BAD)
A_19_P00812693	0.288945	8.926	10.4457	1.51967	lincRNA:chr1:117586727-117592852_F	lincRNA:chr1:117586727-117592852 forward strand
A_23_P104188	0.310288	7.2855	8.804	1.5185	ELF3	E74-like factor 3 (ets domain transcription factor
A_19_P00328464	0.254071	11.518	13.0357	1.51767	lincRNA:chr11:120050990-120061540_F	lincRNA:chr11:120050990-120061540 forward strand
A_33_P3244269	0.184809	10.1985	11.7157	1.51717	A_33_P3244269	Unknown
A_24_P97145	0.162361	13.6435	15.1597	1.51617	KIDINS220	kinase D-interacting substrate
A_33_P3282354	0.163178	6.1245	7.635	1.5105	LOC732443	ref|PREDICTED: Homo sapiens hypothetical protein LOC732443 (LOC732443)
A_24_P128563	0.306092	9.4115	10.922	1.5105	KPNA6	karyopherin alpha 6 (importin alpha 7) (KPNA6)
A_24_P941922	0.0134593	6.88	8.39	1.51	CNOT4	ens|CCR4-NOT transcription complex
A_23_P433791	0.0177135	9.33	10.84	1.51	C1orf124	chromosome 1 open reading frame 124 (C1orf124)
A_33_P3393796	0.0581238	7.04	8.55	1.51	TRMT5	TRM5 tRNA methyltransferase 5 homolog (S. cerevisiae) (TRMT5)
A_19_P00321306	0.31368	15.1825	16.692	1.5095	lincRNA:chr17:78302232-78306261_F	lincRNA:chr17:78302232-78306261 forward strand
A_33_P3280521	0.636119	7.387	8.89267	1.50567	MFAP3L	microfibrillar-associated protein 3-like (MFAP3L)
A_23_P133375	0.162928	6.9235	8.429	1.5055	SLC25A46	solute carrier family 25
A_33_P3321697	0.313977	6.481	7.98633	1.50533	EPB41L4A	erythrocyte membrane protein band 4.1 like 4A (EPB41L4A)
A_24_P329600	0.267522	7.994	9.49933	1.50533	UBQLN1	ubiquilin 1 (UBQLN1)
A_19_P00808879	0.135804	8.9495	10.454	1.5045	lincRNA:chr3:114043485-114052885_R	lincRNA:chr3:114043485-114052885 reverse strand
A_33_P3385461	0.130212	8.798	10.3023	1.50433	BRCC3	BRCA1/BRCA2-containing complex
A_23_P81441	0.326111	12.4945	13.9977	1.50317	C5orf20	chromosome 5 open reading frame 20 (C5orf20)
A_24_P280497	0.12354	7.0255	8.52733	1.50183	FBRSL1	fibrosin-like 1 (FBRSL1)
A_23_P8108	0.0269382	10.01	11.5	1.5	LOC100293977	ens|Major histocompatibility complex
A_23_P58132	0.0806799	9.36	10.86	1.5	RHOH	ras homolog gene family
A_24_P164731	0.0696504	9.03	10.53	1.5	TMED1	transmembrane emp24 protein transport domain containing 1 (TMED1)
A_19_P00810189	0.117819	7.741	9.24	1.499	lincRNA:chr10:92927295-92961870_R	lincRNA:chr10:92927295-92961870 reverse strand
A_33_P3367701	0.225654	10.206	11.7033	1.49733	TMEM164	transmembrane protein 164 (TMEM164)
A_24_P157424	0.200338	8.7945	10.291	1.4965	NCBP2	nuclear cap binding protein subunit 2
A_33_P3332860	0.252871	9.786	11.282	1.496	STX16	syntaxin 16 (STX16)
A_33_P3352877	0.189739	6.0795	7.57533	1.49583	SPG20	spastic paraplegia 20 (Troyer syndrome) (SPG20)
A_19_P00326412	0.170079	6.0165	7.51233	1.49583	lincRNA:chr8:143489971-143501023_F	lincRNA:chr8:143489971-143501023 forward strand
A_24_P367410	0.188533	7.379	8.87367	1.49467	GABRQ	gamma-aminobutyric acid (GABA) receptor
A_23_P212749	0.341529	6.736	8.23	1.494	HTT	huntingtin (HTT)
A_23_P214411	0.24363	9.6725	11.1653	1.49283	GLO1	glyoxalase I (GLO1)
A_33_P3415345	0.144395	9.8695	11.362	1.4925	ALS2	amyotrophic lateral sclerosis 2 (juvenile) (ALS2)
A_33_P3273684	0.405083	6.1525	7.645	1.4925	NRXN1	neurexin 1 (NRXN1)
A_32_P74409	0.333193	14.467	15.958	1.491	C11orf96	chromosome 11 open reading frame 96 (C11orf96)
A_23_P385766	0.0434715	6.4	7.89	1.49	ANKS4B	ankyrin repeat and sterile alpha motif domain containing 4B (ANKS4B)
A_24_P16610	0.0656558	6.93	8.42	1.49	ZNRF1	zinc and ring finger 1 (ZNRF1)
A_23_P200936	0.0816412	10.66	12.15	1.49	MTR	5-methyltetrahydrofolate-homocysteine methyltransferase (MTR)
A_33_P3417626	0.024952	7.97	9.46	1.49	ENHO	energy homeostasis associated (ENHO)
A_33_P3255359	0.0373713	8.16	9.65	1.49	LOC100132713	ref|PREDICTED: Homo sapiens hypothetical protein LOC100132713 (LOC100132713)
A_33_P3544856	0.0406436	6.04	7.53	1.49	LOC100292680	gb|Homo sapiens cDNA FLJ33297 fis
A_23_P97826	0.144292	8.8835	10.372	1.4885	TECTB	tectorin beta (TECTB)
A_23_P126939	0.303279	7.092	8.57933	1.48733	RAB7L1	RAB7
A_23_P131771	0.137922	6.1505	7.63767	1.48717	TPD52L2	tumor protein D52-like 2 (TPD52L2)
A_19_P00318057	0.174692	6.1645	7.649	1.4845	lincRNA:chr4:15670037-15683240_R	lincRNA:chr4:15670037-15683240 reverse strand
A_33_P3386932	0.185363	5.79	7.27433	1.48433	FAM86A	family with sequence similarity 86
A_32_P169114	0.52042	10.1705	11.6543	1.48383	GRIN2A	glutamate receptor
A_23_P71972	0.23498	12.058	13.5393	1.48133	WWOX	WW domain containing oxidoreductase (WWOX)
A_23_P207174	0.0181332	8.19	9.66	1.48	GH2	growth hormone 2 (GH2)
A_19_P00806684	0.0411987	5.88	7.36	1.48	lincRNA:chr7:30419650-30454050_R	lincRNA:chr7:30419650-30454050 reverse strand
A_24_P6030	0.0421423	9.61	11.09	1.48	ENST00000481710	gb|Homo sapiens chromosome 21 open reading frame 51
A_33_P3408569	0.0465578	6.05	7.53	1.48	ENST00000511849	Unknown
A_24_P226069	0.0137712	10.25	11.73	1.48	FGFBP2	fibroblast growth factor binding protein 2 (FGFBP2)
A_19_P00327838	0.195814	6.388	7.867	1.479	lincRNA:chr5:106600-129725_R	lincRNA:chr5:106600-129725 reverse strand
A_23_P58482	0.182994	6.8745	8.353	1.4785	MGAT1	mannosyl (alpha-1
A_24_P751492	0.176606	7.7575	9.23333	1.47583	C9orf128	chromosome 9 open reading frame 128 (C9orf128)
A_33_P3408232	0.118803	5.874	7.34967	1.47567	PBMUCL1	panbronchiolitis related mucin-like 1 (PBMUCL1)
A_32_P163147	0.104	6.1405	7.615	1.4745	VSIG1	V-set and immunoglobulin domain containing 1 (VSIG1)
A_23_P210554	0.513578	6.153	7.62533	1.47233	SPATA2	spermatogenesis associated 2 (SPATA2)
A_33_P3884610	0.171253	8.4015	9.87367	1.47217	PIP5K1P1	phosphatidylinositol-4-phosphate 5-kinase
A_23_P253200	0.133665	8.9515	10.4237	1.47217	RPL15	ribosomal protein L15 (RPL15)
A_19_P00804575	0.258497	6.233	7.705	1.472	lincRNA:chrX:102100797-102152594_R	lincRNA:chrX:102100797-102152594 reverse strand
A_23_P64785	0.0183114	10.02	11.49	1.47	ZNF641	zinc finger protein 641 (ZNF641)
A_23_P62920	0.0500142	7.88	9.35	1.47	KIFAP3	kinesin-associated protein 3 (KIFAP3)
A_19_P00320512	0.294105	8.407	9.87667	1.46967	lincRNA:chr22:27170140-27176170_R	lincRNA:chr22:27170140-27176170 reverse strand
A_23_P94517	0.235199	5.801	7.27067	1.46967	DBC1	deleted in bladder cancer 1 (DBC1)
A_23_P57155	0.242892	14.1125	15.5817	1.46917	CHGB	chromogranin B (secretogranin 1) (CHGB)
A_32_P486693	0.641725	10.7285	12.1977	1.46917	NRIP3	nuclear receptor interacting protein 3 (NRIP3)
A_33_P3222783	0.251831	12.4475	13.9143	1.46683	SURF4	surfeit 4 (SURF4)
A_33_P3395321	0.341851	6.889	8.355	1.466	HN1	hematological and neurological expressed 1 (HN1)
A_33_P3340828	0.442102	6.0645	7.53033	1.46583	LOC100128935	ref|PREDICTED: Homo sapiens similar to hCG2041342 (LOC100128935)
A_33_P3412658	0.525087	6.3625	7.828	1.4655	LOC100289509	ref|PREDICTED: Homo sapiens hypothetical LOC100289509 (LOC100289509)
A_33_P3260712	0.186986	10.896	12.361	1.465	ENST00000465419	ref|PREDICTED: Homo sapiens family with sequence similarity 188
A_19_P00319668	0.194939	11.042	12.5057	1.46367	lincRNA:chr3:170442387-170442779_F	lincRNA:chr3:170442387-170442779 forward strand
A_23_P256059	0.202602	8.104	9.56667	1.46267	FLJ43681	ribosomal protein L23a pseudogene (FLJ43681)
A_33_P3224505	0.11219	6.32	7.78033	1.46033	LOC100131099	gb|Homo sapiens cDNA FLJ44095 fis
A_19_P00322024	0.0142445	6.8	8.25	1.46	lincRNA:chr5:1173272-1178707_R	lincRNA:chr5:1173272-1178707 reverse strand
A_23_P157628	0.27275	9.88	11.34	1.46	DEFB4A	defensin
A_32_P141612	0.0537281	9.1	10.57	1.46	ORC4	origin recognition complex
A_19_P00810474	0.0523499	14.47	15.93	1.46	lincRNA:chr19:42774860-42784435_F	lincRNA:chr19:42774860-42784435 forward strand
A_33_P3290959	0.0802669	8.02	9.49	1.46	ENST00000515865	Unknown
A_33_P3277043	0.0262947	7.38	8.84	1.46	A_33_P3277043	Unknown
A_33_P3226678	0.231132	8.874	10.3313	1.45733	EVPLL	envoplakin-like (EVPLL)
A_33_P3268716	0.232056	11.38	12.834	1.454	SNX1	sorting nexin 1 (SNX1)
A_23_P6935	0.335692	9.1165	10.57	1.4535	CD47	CD47 molecule (CD47)
A_33_P3397568	0.426448	6.1975	7.651	1.4535	MEMO1	mediator of cell motility 1 (MEMO1)
A_33_P3251065	0.175723	7.726	9.179	1.453	ENST00000441527	ens|kallikrein-related peptidase 13 [Source:HGNC Symbol;Acc:6361] [ENST00000441527]
A_33_P3252954	0.425787	6.157	7.60933	1.45233	ENST00000382730	ens|naked cuticle homolog 2 (Drosophila) [Source:HGNC Symbol;Acc:17046] [ENST00000382730]
A_33_P3397233	0.114882	8.6815	10.1323	1.45083	DA992326	gb|DA992326 SYNOV4 Homo sapiens cDNA clone SYNOV4004518 5'
A_33_P3362311	0.0921508	8.39	9.83	1.45	C6orf222	chromosome 6 open reading frame 222 (C6orf222)
A_33_P3398107	0.00554698	12.19	13.63	1.45	SYS1	SYS1 Golgi-localized integral membrane protein homolog (S. cerevisiae) (SYS1)
A_19_P00317590	0.0058342	6.14	7.58	1.45	lincRNA:chr15:77969428-78113213_R	lincRNA:chr15:77969428-78113213 reverse strand
A_19_P00324995	0.0665888	11.03	12.48	1.45	lincRNA:chr12:105725170-105990845_R	lincRNA:chr12:105725170-105990845 reverse strand
A_33_P3344204	0.00325278	8.77	10.22	1.45	ZDHHC11	zinc finger
A_19_P00810673	0.017444	10.65	12.1	1.45	lincRNA:chr2:157192429-157198954_F	lincRNA:chr2:157192429-157198954 forward strand
A_32_P131640	0.0948773	9.54	10.99	1.45	SLITRK4	SLIT and NTRK-like family
A_19_P00318037	0.0735455	7.07	8.52	1.45	lincRNA:chr8:128427130-128428271_F	lincRNA:chr8:128427130-128428271 forward strand
A_19_P00327732	0.121477	10.9875	12.4373	1.44983	lincRNA:chr1:35640663-35648833_F	lincRNA:chr1:35640663-35648833 forward strand
A_19_P00804586	0.140803	9.7595	11.209	1.4495	lincRNA:chr2:120459730-120511405_R	lincRNA:chr2:120459730-120511405 reverse strand
A_19_P00318726	0.187353	8.016	9.46333	1.44733	lincRNA:chr3:156800749-156840791_R	lincRNA:chr3:156800749-156840791 reverse strand
A_23_P151337	0.165789	6.209	7.656	1.447	DLEU1	deleted in lymphocytic leukemia 1 (non-protein coding) (DLEU1)
A_19_P00327284	0.313669	8.5535	9.99967	1.44617	lincRNA:chr6:53121666-53131541_F	lincRNA:chr6:53121666-53131541 forward strand
A_33_P3217709	0.189371	7.1225	8.56767	1.44517	ENST00000467192	gb|Homo sapiens COBW domain containing 1
A_24_P12401	0.198632	8.6625	10.1073	1.44483	VEGFA	vascular endothelial growth factor A (VEGFA)
A_33_P3210228	0.264455	6.2175	7.66067	1.44317	ENST00000375947	ens|zinc finger
A_33_P3331746	0.107814	7.818	9.26067	1.44267	ST6GAL2	ST6 beta-galactosamide alpha-2
A_23_P371787	0.104345	10.28	11.7217	1.44167	KIAA0247	KIAA0247 (KIAA0247)
A_23_P112548	0.106469	9.633	11.0747	1.44167	HDHD3	haloacid dehalogenase-like hydrolase domain containing 3 (HDHD3)
A_23_P87104	0.21008	6.0165	7.45667	1.44017	OR5T2	olfactory receptor
A_33_P3266783	0.0912944	7.23	8.67	1.44	A_33_P3266783	Unknown
A_23_P24215	0.0807059	10.42	11.86	1.44	TBC1D12	TBC1 domain family
A_33_P3797403	0.0525462	8.81	10.25	1.44	LOC283387	gb|Homo sapiens hypothetical protein LOC283387
A_33_P3226385	0.0534883	10.42	11.85	1.44	ENST00000431650	Unknown
A_23_P165624	0.0777657	9.18	10.62	1.44	TNFAIP6	tumor necrosis factor
A_33_P3382118	0.035219	6.23	7.67	1.44	A_33_P3382118	Unknown
A_19_P00318425	0.00854082	13.08	14.52	1.44	lincRNA:chr4:53611995-53617782_R	lincRNA:chr4:53611995-53617782 reverse strand
A_33_P3383955	0.0936518	12.18	13.62	1.44	DDB2	damage-specific DNA binding protein 2
A_19_P00324436	0.119079	7.5885	9.02733	1.43883	lincRNA:chr3:32508871-32518521_R	lincRNA:chr3:32508871-32518521 reverse strand
A_24_P34031	0.157928	8.362	9.80033	1.43833	ENST00000369297	ens|EPH receptor A7 [Source:HGNC Symbol;Acc:3390] [ENST00000369297]
A_23_P252642	0.119302	8.8685	10.3053	1.43683	BBS5	Bardet-Biedl syndrome 5 (BBS5)
A_33_P3269024	0.161914	9.309	10.7457	1.43667	A_33_P3269024	Unknown
A_19_P00804862	0.105789	6.7875	8.22267	1.43517	lincRNA:chr16:30882074-30888674_F	lincRNA:chr16:30882074-30888674 forward strand
A_23_P110430	0.243228	8.513	9.948	1.435	MSX1	msh homeobox 1 (MSX1)
A_33_P3358885	0.11077	8.772	10.2067	1.43467	LOC100130913	gb|Homo sapiens cDNA FLJ46498 fis
A_24_P67308	0.124506	9.0525	10.486	1.4335	RPL19P12	ribosomal protein L19 pseudogene 12 (RPL19P12)
A_23_P83438	0.206977	6.122	7.55533	1.43333	UBE2Z	ubiquitin-conjugating enzyme E2Z (UBE2Z)
A_23_P201747	0.348327	9.6975	11.1303	1.43283	PADI2	peptidyl arginine deiminase
A_33_P3381292	0.355458	5.851	7.283	1.432	A_33_P3381292	Unknown
A_19_P00808193	0.188802	9.544	10.9753	1.43133	lincRNA:chr5:55883868-55920618_F	lincRNA:chr5:55883868-55920618 forward strand
A_33_P3388080	0.150956	8.841	10.272	1.431	LOC731223	gb|17000424187223 GRN_EB Homo sapiens cDNA 5'
A_33_P3307990	0.274361	5.876	7.30667	1.43067	MASP2	mannan-binding lectin serine peptidase 2 (MASP2)
A_32_P74712	0.121321	7.5135	8.944	1.4305	SENP2	SUMO1/sentrin/SMT3 specific peptidase 2 (SENP2)
A_32_P72394	0.228392	9.3205	10.7507	1.43017	PRKAR1B	protein kinase
A_23_P118815	0.00337011	7.51	8.94	1.43	BIRC5	baculoviral IAP repeat containing 5 (BIRC5)
A_23_P18598	0.0183364	6.21	7.64	1.43	PI4K2B	phosphatidylinositol 4-kinase type 2 beta (PI4K2B)
A_23_P14389	0.0764128	6.16	7.59	1.43	ACIN1	apoptotic chromatin condensation inducer 1 (ACIN1)
A_33_P3298216	0.20305	8.5275	9.957	1.4295	MYO16	myosin XVI (MYO16)
A_24_P178654	0.248498	10.615	12.0433	1.42833	A_24_P178654	Unknown
A_33_P3405193	0.187574	9.791	11.2147	1.42367	C16orf72	gb|Homo sapiens PRO0149 protein
A_19_P00806596	0.166545	7.4595	8.883	1.4235	lincRNA:chr19:35306021-35306090_R	lincRNA:chr19:35306021-35306090 reverse strand
A_33_P3317752	0.215535	7.1365	8.56	1.4235	KRTAP4-7	keratin associated protein 4-7 (KRTAP4-7)
A_33_P3228931	0.139558	5.82	7.24167	1.42167	CASS4	Cas scaffolding protein family member 4 (CASS4)
A_33_P3268555	0.18688	10.8995	12.3203	1.42083	SP140	SP140 nuclear body protein (SP140)
A_19_P00813085	0.360034	9.8805	11.301	1.4205	lincRNA:chr15:25267396-25268007_F	lincRNA:chr15:25267396-25268007 forward strand
A_19_P00325493	0.0236327	7.39	8.8	1.42	lincRNA:chr18:10552875-10561225_R	lincRNA:chr18:10552875-10561225 reverse strand
A_19_P00331910	0.0576471	13.54	14.96	1.42	lincRNA:chr12:47657858-47679383_R	lincRNA:chr12:47657858-47679383 reverse strand
A_33_P3282634	0.0785881	8.48	9.89	1.42	ALDH1L2	aldehyde dehydrogenase 1 family
A_32_P202859	0.0690822	8.89	10.31	1.42	H1FNT	H1 histone family
A_23_P253177	0.0873984	10.5	11.92	1.42	STK24	serine/threonine kinase 24 (STK24)
A_23_P254768	0.0816626	7.49	8.91	1.42	HCG4	HLA complex group 4 (non-protein coding) (HCG4)
A_23_P131263	0.0514939	8.53	9.95	1.42	MPP4	membrane protein
A_33_P3256585	0.00278879	6.72	8.14	1.42	MUC8	gb|Homo sapiens mucin (MUC8) mRNA
A_23_P140256	0.0967232	7.42	8.84	1.42	PNP	purine nucleoside phosphorylase (PNP)
A_33_P3645079	0.294295	10.0415	11.4613	1.41983	LOC100133311	ref|PREDICTED: Homo sapiens hypothetical LOC100133311
A_24_P690924	0.228633	5.8625	7.282	1.4195	SEC23B	Sec23 homolog B (S. cerevisiae) (SEC23B)
A_19_P00802713	0.121933	6.075	7.49367	1.41867	lincRNA:chr7:66321690-66340815_F	lincRNA:chr7:66321690-66340815 forward strand
A_23_P120629	0.311699	11.71	13.1283	1.41833	ASIP	agouti signaling protein (ASIP)
A_23_P6980	0.126662	6.296	7.713	1.417	ZNF717	zinc finger protein 717 (ZNF717)
A_19_P00331554	0.288432	10.6555	12.0717	1.41617	lincRNA:chr18:42263052-42278652_R	lincRNA:chr18:42263052-42278652 reverse strand
A_19_P00316786	0.393122	6.763	8.17867	1.41567	lincRNA:chr21:40343025-40364733_R	lincRNA:chr21:40343025-40364733 reverse strand
A_32_P10133	0.176404	6.9885	8.40367	1.41517	PRINS	psoriasis associated RNA induced by stress (non-protein coding) (PRINS)
A_19_P00805492	0.456174	6.209	7.624	1.415	lincRNA:chr10:4624075-4737000_F	lincRNA:chr10:4624075-4737000 forward strand
A_33_P3214501	0.186972	8.1875	9.60233	1.41483	AEN	apoptosis enhancing nuclease (AEN)
A_19_P00325067	0.312625	8.1635	9.57733	1.41383	lincRNA:chrX:93821069-94033669_F	lincRNA:chrX:93821069-94033669 forward strand
A_19_P00324312	0.230114	6.4765	7.889	1.4125	lincRNA:chr6:3999676-4018493_R	lincRNA:chr6:3999676-4018493 reverse strand
A_24_P128713	0.275577	8.9525	10.3647	1.41217	ENST00000328737	ens|ankyrin repeat domain 44 [Source:HGNC Symbol;Acc:25259] [ENST00000328737]
A_33_P3274127	0.244906	11.499	12.911	1.412	SPATC1	spermatogenesis and centriole associated 1 (SPATC1)
A_23_P88484	0.248214	6.6555	8.067	1.4115	DUT	deoxyuridine triphosphatase (DUT)
A_23_P28084	0.199672	7.139	8.55033	1.41133	ENST00000343587	ens|syntaxin 10 [Source:HGNC Symbol;Acc:11428] [ENST00000343587]
A_19_P00329269	0.327837	12.6995	14.1107	1.41117	lincRNA:chr9:6521875-6528775_R	lincRNA:chr9:6521875-6528775 reverse strand
A_33_P3388536	0.306936	8.039	9.45	1.411	LOC728752	hypothetical LOC728752 (LOC728752)
A_33_P3405743	0.100169	10.346	11.7567	1.41067	CRYZ	crystallin
A_23_P302005	0.445139	5.943	7.35333	1.41033	STON1	stonin 1 (STON1)
A_33_P3378634	0.344052	11.783	13.1933	1.41033	ENST00000506633	ref|PREDICTED: Homo sapiens hypothetical protein LOC100507293 (LOC100507293)
A_19_P00810542	0.103597	7.2065	8.61667	1.41017	lincRNA:chr15:67339521-67346496_F	lincRNA:chr15:67339521-67346496 forward strand
A_23_P143994	0.0488314	8.76	10.17	1.41	FANCD2	Fanconi anemia
A_23_P371885	0.0146255	10.06	11.48	1.41	ARL17A	ADP-ribosylation factor-like 17A (ARL17A)
A_19_P00319482	0.308974	6.4575	7.86633	1.40883	lincRNA:chrX:53123377-53153028_F	lincRNA:chrX:53123377-53153028 forward strand
A_19_P00323942	0.193393	6.347	7.75433	1.40733	lincRNA:chr13:20391275-20404425_R	lincRNA:chr13:20391275-20404425 reverse strand
A_33_P3358774	0.329046	8.191	9.59833	1.40733	OR9Q1	olfactory receptor
A_33_P3373200	0.559577	6.3475	7.75467	1.40717	A_33_P3373200	Unknown
A_19_P00324878	0.19855	13.9085	15.3147	1.40617	lincRNA:chr8:28483731-28536681_R	lincRNA:chr8:28483731-28536681 reverse strand
A_19_P00808089	0.10025	10.4595	11.8657	1.40617	lincRNA:chr1:89749037-89787237_F	lincRNA:chr1:89749037-89787237 forward strand
A_23_P55091	0.133411	6.3935	7.79667	1.40317	FTSJ3	FtsJ homolog 3 (E. coli) (FTSJ3)
A_23_P205959	0.260053	8.363	9.76467	1.40167	ALDH1A3	aldehyde dehydrogenase 1 family
A_23_P345118	0.0123117	10.16	11.56	1.4	PIM1	pim-1 oncogene (PIM1)
A_24_P193435	0.00644851	9.48	10.88	1.4	TJP1	tight junction protein 1 (zona occludens 1) (TJP1)
A_23_P121447	0.000831003	6.62	8.02	1.4	ARPM1	actin related protein M1 (ARPM1)
A_23_P42746	0.0522559	6.25	7.66	1.4	NCF1	neutrophil cytosolic factor 1 (NCF1)
A_23_P69908	0.0155777	6.56	7.97	1.4	GLRX	glutaredoxin (thioltransferase) (GLRX)
A_33_P3363465	0.343061	9.802	11.2017	1.39967	AK125288	gb|Homo sapiens cDNA FLJ43298 fis
A_23_P90944	0.217814	8.1895	9.58767	1.39817	SCN7A	sodium channel
A_33_P3413335	0.144646	8.318	9.71567	1.39767	ENST00000544731	gb|Homo sapiens cervical cancer suppressor gene 5 mRNA
A_19_P00802168	0.213452	10.8225	12.218	1.3955	lincRNA:chr5:175597719-175608451_R	lincRNA:chr5:175597719-175608451 reverse strand
A_19_P00319163	0.183077	9.3005	10.6957	1.39517	lincRNA:chr2:780346-863877_F	lincRNA:chr2:780346-863877 forward strand
A_24_P321511	0.186042	9.294	10.6887	1.39467	GOLT1B	golgi transport 1B (GOLT1B)
A_23_P115064	0.135351	6.03	7.42367	1.39367	CRABP2	cellular retinoic acid binding protein 2 (CRABP2)
A_19_P00325732	0.334522	6.682	8.07433	1.39233	lincRNA:chr6:114722782-114743483_F	lincRNA:chr6:114722782-114743483 forward strand
A_19_P00319011	0.34564	7.0975	8.48867	1.39117	lincRNA:chr2:235358561-235363194_R	lincRNA:chr2:235358561-235363194 reverse strand
A_23_P211196	0.188819	14.858	16.2487	1.39067	C21orf67	chromosome 21 open reading frame 67 (C21orf67)
A_33_P3418421	0.146679	6.1	7.49067	1.39067	SLC3A1	gb|Homo sapiens SLC3A1 variant F (SLC3A1) mRNA
A_23_P107454	0.301027	9.428	10.8183	1.39033	KRTAP3-1	keratin associated protein 3-1 (KRTAP3-1)
A_32_P199301	0.180352	6.404	7.794	1.39	TFDP1	transcription factor Dp-1 (TFDP1)
A_32_P48466	0.0924828	9.36	10.75	1.39	LCA5L	Leber congenital amaurosis 5-like (LCA5L)
A_23_P49674	0.00954148	9.94	11.33	1.39	ARHGEF15	Rho guanine nucleotide exchange factor (GEF) 15 (ARHGEF15)
A_23_P137248	0.221564	8.388	9.77633	1.38833	PRKY	protein kinase
ERCC-00096_179	0.109377	7.801	9.18767	1.38667	#N/A	#N/A
A_33_P3288079	0.263637	6.4635	7.849	1.3855	A_33_P3288079	Unknown
A_32_P942508	0.125562	5.989	7.37233	1.38333	FAM27L	family with sequence similarity 27-like (FAM27L)
A_33_P3840630	0.266669	7.442	8.825	1.383	FRYL	FRY-like (FRYL)
A_19_P00318243	0.32314	7.0505	8.433	1.3825	lincRNA:chr5:1176287-1178720_R	lincRNA:chr5:1176287-1178720 reverse strand
A_33_P3339720	0.276188	6.5135	7.896	1.3825	LOC644841	gb|Homo sapiens cDNA FLJ42553 fis
A_32_P34387	0.126084	5.9775	7.359	1.3815	SPATA7	spermatogenesis associated 7 (SPATA7)
A_19_P00330314	0.209366	10.4515	11.8323	1.38083	lincRNA:chr5:86405094-86425344_F	lincRNA:chr5:86405094-86425344 forward strand
A_19_P00322927	0.149017	11.913	13.2937	1.38067	lincRNA:chr2:54284416-54307601_R	lincRNA:chr2:54284416-54307601 reverse strand
A_33_P3297297	0.063796	6.37	7.74	1.38	A_33_P3297297	Unknown
A_19_P00804302	0.088071	7.16	8.54	1.38	lincRNA:chr11:129502490-129515390_F	lincRNA:chr11:129502490-129515390 forward strand
A_19_P00803912	0.0632683	8.86	10.24	1.38	lincRNA:chr5:141705866-141714891_F	lincRNA:chr5:141705866-141714891 forward strand
A_23_P49155	0.0331103	10.06	11.44	1.38	CDH3	cadherin 3
A_33_P3262236	0.0113902	10.07	11.45	1.38	OR4Q3	olfactory receptor
A_33_P3383531	0.26514	9.455	10.835	1.38	A_33_P3383531	Unknown
A_23_P145357	0.168485	5.729	7.109	1.38	BAK1	BCL2-antagonist/killer 1 (BAK1)
A_32_P203528	0.0791691	13.33	14.72	1.38	SYCE2	synaptonemal complex central element protein 2 (SYCE2)
A_33_P3257891	0.371076	9.7205	11.0993	1.37883	GSTA3	glutathione S-transferase alpha 3 (GSTA3)
A_33_P3368800	0.183496	12.2725	13.651	1.3785	NBPF1	neuroblastoma breakpoint family
A_24_P48723	0.189546	7.2095	8.58733	1.37783	PTGIS	prostaglandin I2 (prostacyclin) synthase (PTGIS)
A_24_P105733	0.359342	9.768	11.144	1.376	TNS1	tensin 1 (TNS1)
A_19_P00801328	0.168965	7.952	9.326	1.374	lincRNA:chr21:46710197-46720497_R	lincRNA:chr21:46710197-46720497 reverse strand
A_19_P00805202	0.195352	6.248	7.621	1.373	lincRNA:chr8:134331693-134342018_F	lincRNA:chr8:134331693-134342018 forward strand
A_23_P127684	0.0654119	9.81	11.18	1.37	OR5F1	olfactory receptor
A_19_P00327030	0.230975	9.7	11.07	1.37	lincRNA:chr2:165509129-165519404_F	lincRNA:chr2:165509129-165519404 forward strand
A_33_P3218148	0.00821705	10.05	11.43	1.37	C5orf42	chromosome 5 open reading frame 42 (C5orf42)
A_32_P174083	0.0767521	8.91	10.28	1.37	CYCS	cytochrome c
A_23_P120435	0.0142042	10.18	11.55	1.37	WFDC3	WAP four-disulfide core domain 3 (WFDC3)
A_24_P392713	0.0733432	7.76	9.14	1.37	AK124741	gb|Homo sapiens cDNA FLJ42751 fis
A_23_P8906	0.0136012	10.36	11.74	1.37	LRP12	low density lipoprotein receptor-related protein 12 (LRP12)
A_23_P419760	0.142232	9.4135	10.783	1.3695	CRISP3	cysteine-rich secretory protein 3 (CRISP3)
A_33_P3273474	0.208448	11.041	12.409	1.368	CD1C	CD1c molecule (CD1C)
A_33_P3423941	0.283269	6.228	7.59533	1.36733	IFITM1	interferon induced transmembrane protein 1 (9-27) (IFITM1)
A_33_P3715909	0.22169	8.211	9.57767	1.36667	AF264629	gb|Homo sapiens uncharacterized gastric protein ZA43P mRNA
A_33_P3329467	0.294295	8.489	9.85533	1.36633	STYXL1	serine/threonine/tyrosine interacting-like 1 (STYXL1)
A_19_P00810895	0.33147	6.271	7.63633	1.36533	lincRNA:chr2:91693289-91693947_R	lincRNA:chr2:91693289-91693947 reverse strand
A_33_P3311076	0.394396	6.504	7.869	1.365	CYB5A	cytochrome b5 type A (microsomal) (CYB5A)
A_33_P3406836	0.23975	7.0015	8.36633	1.36483	HTR1F	5-hydroxytryptamine (serotonin) receptor 1F (HTR1F)
A_23_P251717	0.194212	8.3575	9.72233	1.36483	WDR45	WD repeat domain 45 (WDR45)
A_33_P3576317	0.252897	6.758	8.12233	1.36433	LOC340178	gb|Homo sapiens hypothetical protein LOC340178
A_33_P3359022	0.337973	8.2265	9.58967	1.36317	IRGC	immunity-related GTPase family
A_19_P00813100	0.223434	10.286	11.6487	1.36267	lincRNA:chr13:63629474-63649499_F	lincRNA:chr13:63629474-63649499 forward strand
A_33_P3596355	0.18769	8.5595	9.92133	1.36183	LOC644242	gb|602301760F1 NIH_MGC_87 Homo sapiens cDNA clone IMAGE:4403366 5'
A_33_P3866042	0.259368	9.168	10.5293	1.36133	D21S2090E	gb|Homo sapiens D21S2090E mRNA sequence. [AY063454]
A_23_P403398	0.227023	8.584	9.94467	1.36067	DKFZP586I1420	hypothetical protein DKFZp586I1420 (DKFZP586I1420)
A_33_P3366039	0.0805007	7.85	9.2	1.36	RPL29	ribosomal protein L29 (RPL29)
A_23_P24031	0.0053594	5.86	7.21	1.36	TLX1	T-cell leukemia homeobox 1 (TLX1)
A_33_P3305388	0.0575915	8.82	10.17	1.36	OR8K5	olfactory receptor
A_19_P00806513	0.0285525	7.31	8.67	1.36	lincRNA:chr13:100574349-100585274_R	lincRNA:chr13:100574349-100585274 reverse strand
A_33_P3251801	0.00440138	6.01	7.37	1.36	KLRG2	killer cell lectin-like receptor subfamily G
A_33_P3789894	0.0848815	10.38	11.74	1.36	SNORA75	gb|PM2-HT0338-051199-001-c04 HT0338 Homo sapiens cDNA
A_33_P3219601	0.0267499	8.42	9.78	1.36	ABL2	v-abl Abelson murine leukemia viral oncogene homolog 2 (ABL2)
A_32_P234827	0.238413	8.338	9.69633	1.35833	ARMC1	armadillo repeat containing 1 (ARMC1)
A_33_P3417611	0.198776	8.5195	9.877	1.3575	PCDHGB1	protocadherin gamma subfamily B
A_23_P77852	0.329144	6.232	7.589	1.357	ZPBP2	zona pellucida binding protein 2 (ZPBP2)
A_33_P3245321	0.164558	6.7345	8.091	1.3565	CENPP	centromere protein P (CENPP)
A_19_P00321756	0.247188	8.317	9.67333	1.35633	lincRNA:chr4:53578989-53586518_F	lincRNA:chr4:53578989-53586518 forward strand
A_23_P41025	0.205058	10.824	12.18	1.356	GNL3	guanine nucleotide binding protein-like 3 (nucleolar) (GNL3)
A_23_P74928	0.384236	9.715	11.0707	1.35567	MR1	major histocompatibility complex
A_33_P3341325	0.364533	8.438	9.79367	1.35567	A_33_P3341325	Unknown
A_23_P64888	0.128819	12.571	13.9263	1.35533	TAS2R10	taste receptor
A_19_P00321658	0.296252	5.974	7.32867	1.35467	lincRNA:chr3:194021473-194030427_R	lincRNA:chr3:194021473-194030427 reverse strand
A_23_P60339	0.236955	13.185	14.5397	1.35467	C9orf64	chromosome 9 open reading frame 64 (C9orf64)
A_33_P3239282	0.19044	8.3005	9.655	1.3545	KCNA2	potassium voltage-gated channel
A_23_P110961	0.374074	9.931	11.2853	1.35433	BRP44L	brain protein 44-like (BRP44L)
A_19_P00320722	0.30211	8.296	9.65033	1.35433	lincRNA:chr15:40356662-40357812_F	lincRNA:chr15:40356662-40357812 forward strand
A_33_P3391429	0.220788	5.9775	7.33067	1.35317	ZNF672	zinc finger protein 672 (ZNF672)
A_32_P209230	0.324755	5.7515	7.10367	1.35217	CITED4	Cbp/p300-interacting transactivator
A_23_P397937	0.326428	8.1195	9.47167	1.35217	SAMD3	sterile alpha motif domain containing 3 (SAMD3)
A_23_P308954	0.249068	6.3165	7.66833	1.35183	BHLHB9	basic helix-loop-helix domain containing
A_33_P3239112	0.470168	11.2515	12.603	1.3515	PTCH1	gb|Homo sapiens PTCH mRNA for PTCH protein +12b
A_24_P941322	0.185136	7.3915	8.74233	1.35083	QKI	quaking homolog
A_33_P3246283	0.180043	11.4535	12.804	1.3505	VAC14	gb|Homo sapiens cDNA FLJ46582 fis
A_23_P94118	0.115209	8.0215	9.37167	1.35017	GTF2E2	general transcription factor IIE
A_23_P303260	0.182199	6.0605	7.41067	1.35017	STX7	syntaxin 7 (STX7)
A_24_P305784	0.073137	6	7.34	1.35	SPANXB2	SPANX family
A_33_P3462692	0.0471817	11.86	13.2	1.35	SNORA58	gb|hz67c08.x1 NCI_CGAP_Lu24 Homo sapiens cDNA clone IMAGE:3213038 3'
A_33_P3306619	0.00454772	8.58	9.93	1.35	KRTAP25-1	keratin associated protein 25-1 (KRTAP25-1)
A_24_P58187	0.0795317	8.3	9.65	1.35	A_24_P58187	Unknown
A_33_P3354429	0.0623768	6.41	7.77	1.35	TRIM71	tripartite motif containing 71 (TRIM71)
A_24_P209047	0.141109	8.0355	9.38467	1.34917	IL5	interleukin 5 (colony-stimulating factor
A_33_P3274647	0.289351	10.0445	11.3933	1.34883	CAMK2A	calcium/calmodulin-dependent protein kinase II alpha (CAMK2A)
A_23_P155417	0.249041	6.562	7.91033	1.34833	ABHD14B	abhydrolase domain containing 14B (ABHD14B)
A_24_P325520	0.280839	6.8285	8.17633	1.34783	SORT1	sortilin 1 (SORT1)
A_19_P00315998	0.273965	8.4035	9.75133	1.34783	lincRNA:chr2:86179022-86181174_F	lincRNA:chr2:86179022-86181174 forward strand
A_19_P00801412	0.208833	7.953	9.30067	1.34767	lincRNA:chr21:10701104-10873604_F	lincRNA:chr21:10701104-10873604 forward strand
A_19_P00804232	0.287609	10.6225	11.97	1.3475	lincRNA:chr13:30884300-30899600_F	lincRNA:chr13:30884300-30899600 forward strand
A_23_P169154	0.171698	8.1825	9.52967	1.34717	ERMP1	endoplasmic reticulum metallopeptidase 1 (ERMP1)
A_23_P93105	0.20857	9.904	11.2507	1.34667	GABRR2	gamma-aminobutyric acid (GABA) receptor
A_33_P3291394	0.185808	9.2875	10.6337	1.34617	GPN1	GPN-loop GTPase 1 (GPN1)
A_33_P3294449	0.346445	6.3945	7.73967	1.34517	DCAF6	DDB1 and CUL4 associated factor 6 (DCAF6)
A_33_P3775741	0.196069	9.499	10.844	1.345	RPL32P3	ribosomal protein L32 pseudogene 3 (RPL32P3)
A_19_P00331229	0.18144	8.443	9.788	1.345	lincRNA:chr8:17355272-17386123_F	lincRNA:chr8:17355272-17386123 forward strand
A_33_P3391211	0.389685	10.1705	11.515	1.3445	RAB12	RAB12
A_24_P22976	0.267407	13.334	14.6783	1.34433	ARRDC2	arrestin domain containing 2 (ARRDC2)
A_23_P3065	0.162596	8.262	9.60467	1.34267	C14orf105	chromosome 14 open reading frame 105 (C14orf105)
A_23_P412515	0.365978	7.7655	9.107	1.3415	CLDN12	claudin 12 (CLDN12)
A_33_P3247474	0.432431	8.8425	10.1833	1.34083	C3orf77	chromosome 3 open reading frame 77 (C3orf77)
A_33_P3425296	0.0418512	7.32	8.66	1.34	LOC387646	leucine rich repeat containing 37
A_33_P3465440	0.0501612	6.56	7.9	1.34	PRO1596	gb|Homo sapiens PRO3090 mRNA
A_33_P3408943	0.0177273	6.5	7.84	1.34	MCMBP	minichromosome maintenance complex binding protein (MCMBP)
A_19_P00807096	0.0716923	7.07	8.41	1.34	lincRNA:chr19:19897150-19902900_F	lincRNA:chr19:19897150-19902900 forward strand
A_24_P414712	0.0387395	9.92	11.26	1.34	BRPF3	bromodomain and PHD finger containing
A_23_P331196	0.0610693	12.07	13.41	1.34	C14orf39	chromosome 14 open reading frame 39 (C14orf39)
A_23_P7503	0.00217214	6.6	7.95	1.34	TIMD4	T-cell immunoglobulin and mucin domain containing 4 (TIMD4)
A_24_P376322	0.17249	7.1985	8.53833	1.33983	MBD1	methyl-CpG binding domain protein 1 (MBD1)
A_33_P3352572	0.312254	7.733	9.07267	1.33967	A_33_P3352572	Unknown
A_33_P3352278	0.226312	7.1305	8.46933	1.33883	TMEM170B	transmembrane protein 170B (TMEM170B)
A_33_P3261167	0.198209	7.1115	8.448	1.3365	GNS	glucosamine (N-acetyl)-6-sulfatase (GNS)
A_23_P107623	0.263989	8.2515	9.58733	1.33583	SERPINB12	serpin peptidase inhibitor
A_33_P3414799	0.227928	10.8875	12.2223	1.33483	SH3BP2	SH3-domain binding protein 2 (SH3BP2)
A_23_P317839	0.267498	8.1705	9.505	1.3345	GLIPR1L1	GLI pathogenesis-related 1 like 1 (GLIPR1L1)
A_23_P218597	0.208481	9.4415	10.7757	1.33417	NPAS2	neuronal PAS domain protein 2 (NPAS2)
A_33_P3382303	0.211145	6.861	8.19233	1.33133	FMNL1	formin-like 1 (FMNL1)
A_24_P203814	0.198192	6.7365	8.06767	1.33117	A_24_P203814	Unknown
A_24_P14932	0.237313	13.3995	14.73	1.3305	WDR52	WD repeat domain 52 (WDR52)
A_32_P174164	0.303392	8.4085	9.739	1.3305	LOC441601	septin 7 pseudogene (LOC441601)
A_19_P00805643	0.073031	7.9	9.22	1.33	lincRNA:chr3:193543031-193552106_F	lincRNA:chr3:193543031-193552106 forward strand
A_33_P3255135	0.0775977	7.82	9.15	1.33	A_33_P3255135	Unknown
A_33_P3335590	0.0314737	6.13	7.46	1.33	CCDC64B	coiled-coil domain containing 64B (CCDC64B)
A_19_P00811260	0.069759	7.82	9.15	1.33	lincRNA:chr3:109523626-109529708_F	lincRNA:chr3:109523626-109529708 forward strand
A_23_P212354	0.0565695	8.13	9.46	1.33	CCR2	chemokine (C-C motif) receptor 2 (CCR2)
A_19_P00801884	0.0433854	7.85	9.18	1.33	lincRNA:chr18:47341602-47347427_R	lincRNA:chr18:47341602-47347427 reverse strand
A_24_P62615	0.0350851	8.31	9.65	1.33	CAP1	CAP
A_33_P3326942	0.00257819	7.21	8.54	1.33	A_33_P3326942	Unknown
A_19_P00327864	0.0432566	12.27	13.6	1.33	lincRNA:chr12:48153483-48166083_R	lincRNA:chr12:48153483-48166083 reverse strand
A_23_P139669	0.327214	10.6585	11.988	1.3295	SLC2A3	solute carrier family 2 (facilitated glucose transporter)
A_33_P3246148	0.226423	11.015	12.342	1.327	ENST00000377171	ens|olfactory receptor
A_23_P157072	0.379976	10.784	12.1103	1.32633	EIF3B	eukaryotic translation initiation factor 3
A_33_P3323678	0.153593	8.626	9.952	1.326	A_33_P3323678	Unknown
A_23_P143274	0.412599	6.47	7.79433	1.32433	NRSN2	neurensin 2 (NRSN2)
A_19_P00801423	0.177024	10.239	11.563	1.324	lincRNA:chr12:4338214-4366164_R	lincRNA:chr12:4338214-4366164 reverse strand
A_24_P147765	0.451012	5.903	7.22667	1.32367	FOXRED2	FAD-dependent oxidoreductase domain containing 2 (FOXRED2)
A_33_P3422499	0.124664	7.1785	8.501	1.3225	A_33_P3422499	Unknown
A_23_P210379	0.478982	6.1725	7.494	1.3215	ARFGAP1	ADP-ribosylation factor GTPase activating protein 1 (ARFGAP1)
A_33_P3253804	0.127146	6.5195	7.83967	1.32017	CEBPD	CCAAT/enhancer binding protein (C/EBP)
A_19_P00806723	0.0654921	8.68	10	1.32	lincRNA:chr16:72454899-72460874_F	lincRNA:chr16:72454899-72460874 forward strand
A_24_P255005	0.0703475	6.9	8.22	1.32	A_24_P255005	Unknown
A_24_P383901	0.00140845	9	10.32	1.32	A_24_P383901	Unknown
A_19_P00803972	0.0597956	8.59	9.91	1.32	lincRNA:chr18:966025-1025450_F	lincRNA:chr18:966025-1025450 forward strand
A_19_P00316719	0.0819515	7.62	8.94	1.32	lincRNA:chr2:216506493-216696313_R	lincRNA:chr2:216506493-216696313 reverse strand
A_19_P00315780	0.091644	11.89	13.22	1.32	lincRNA:chr8:90733132-90733552_R	lincRNA:chr8:90733132-90733552 reverse strand
A_33_P3210343	0.0626335	8.84	10.16	1.32	ETV6	ets variant 6 (ETV6)
A_19_P00324030	0.0973446	8.85	10.17	1.32	lincRNA:chr1:79897287-79954287_R	lincRNA:chr1:79897287-79954287 reverse strand
A_33_P3375766	0.099914	6.88	8.2	1.32	KCNC2	potassium voltage-gated channel
A_23_P32064	0.0891052	9.12	10.45	1.32	NELF	nasal embryonic LHRH factor (NELF)
A_24_P24444	0.0754416	7.81	9.14	1.32	EXOG	endo/exonuclease (5'-3')
A_23_P129829	0.018614	7.45	8.77	1.32	ORMDL3	ORM1-like 3 (S. cerevisiae) (ORMDL3)
A_19_P00323256	0.190614	7.381	8.69933	1.31833	lincRNA:chr8:134368768-134379793_R	lincRNA:chr8:134368768-134379793 reverse strand
A_33_P3479449	0.188784	8.4885	9.80567	1.31717	LOC100506328	gb|Homo sapiens cDNA FLJ31315 fis
A_23_P152107	0.227387	13.755	15.072	1.317	UBE2I	ubiquitin-conjugating enzyme E2I (UBE2I)
A_19_P00806473	0.256907	6.0365	7.35267	1.31617	lincRNA:chrX:13269404-13285729_R	lincRNA:chrX:13269404-13285729 reverse strand
A_33_P3382324	0.431033	6.047	7.36267	1.31567	TPSD1	tryptase delta 1 (TPSD1)
A_23_P21485	0.269279	5.9745	7.29	1.3155	PID1	phosphotyrosine interaction domain containing 1 (PID1)
A_23_P317756	0.361595	8.838	10.1533	1.31533	ACSM3	acyl-CoA synthetase medium-chain family member 3 (ACSM3)
A_23_P63777	0.3235	8.593	9.90533	1.31233	OIT3	oncoprotein induced transcript 3 (OIT3)
A_33_P3309670	0.431227	6.5475	7.85967	1.31217	KIAA1211	KIAA1211 (KIAA1211)
A_33_P3388061	0.330776	8.2105	9.52233	1.31183	KRTAP21-2	keratin associated protein 21-2 (KRTAP21-2)
A_23_P500333	0.212897	8.139	9.45067	1.31167	SSBP3	single stranded DNA binding protein 3 (SSBP3)
A_23_P349083	0.206796	6.349	7.65967	1.31067	FCHO2	FCH domain only 2 (FCHO2)
A_19_P00326108	0.151058	8.551	9.86167	1.31067	lincRNA:chr12:46773508-46807947_F	lincRNA:chr12:46773508-46807947 forward strand
A_32_P182299	0.547638	6.1095	7.42	1.3105	C1orf168	chromosome 1 open reading frame 168 (C1orf168)
A_24_P237936	0.0917182	10.91	12.22	1.31	TCF23	transcription factor 23 (TCF23)
A_33_P3358342	0.00460334	7.49	8.8	1.31	SIAH2	seven in absentia homolog 2 (Drosophila) (SIAH2)
A_24_P295999	0.0223119	5.84	7.15	1.31	CD4	CD4 molecule (CD4)
A_19_P00807562	0.0278247	8.22	9.53	1.31	lincRNA:chr10:95670860-95677885_R	lincRNA:chr10:95670860-95677885 reverse strand
A_33_P3718679	0.0745132	6.12	7.43	1.31	LOC283731	gb|Homo sapiens hypothetical protein LOC283731
A_23_P22682	0.246697	6.23	7.53967	1.30967	ARMCX1	armadillo repeat containing
A_23_P409489	0.500044	5.9535	7.26233	1.30883	DNTT	deoxynucleotidyltransferase
A_33_P3238325	0.330066	6.5015	7.81033	1.30883	LOC650621	ref|PREDICTED: Homo sapiens anaphase-promoting complex subunit 2-like (LOC650621)
A_23_P253958	0.2295	7.8755	9.184	1.3085	LRRC17	leucine rich repeat containing 17 (LRRC17)
A_19_P00803895	0.102778	6.7085	8.01533	1.30683	lincRNA:chr10:74758344-74765569_F	lincRNA:chr10:74758344-74765569 forward strand
A_23_P321984	0.331787	9.0145	10.319	1.3045	CLECL1	C-type lectin-like 1 (CLECL1)
A_33_P3388588	0.281648	5.978	7.28233	1.30433	ENST00000378340	ens|cDNA FLJ27068 fis
A_23_P11461	0.371338	8.165	9.469	1.304	UBE2V1	ubiquitin-conjugating enzyme E2 variant 1 (UBE2V1)
A_33_P3226479	0.547841	8.229	9.53233	1.30333	CSN1S2BP	casein alpha s2-like B
A_33_P3353767	0.199346	7.3485	8.65133	1.30283	PLEKHD1	pleckstrin homology domain containing
A_33_P3420416	0.128158	6.996	8.29867	1.30267	LGALS9	lectin
A_23_P390032	0.176738	7.9505	9.253	1.3025	TMEM20	transmembrane protein 20 (TMEM20)
A_23_P142187	0.123048	6.368	7.66967	1.30167	HIF3A	hypoxia inducible factor 3
A_19_P00331615	0.288268	8.4865	9.788	1.3015	lincRNA:chr10:46972944-46982894_R	lincRNA:chr10:46972944-46982894 reverse strand
A_24_P79040	0.21336	6.362	7.66333	1.30133	CAPN12	calpain 12 (CAPN12)
A_33_P3224620	0.241984	8.222	9.52233	1.30033	LOC100128908	ref|PREDICTED: Homo sapiens hypothetical LOC100128908 (LOC100128908)
A_33_P3256425	0.0738552	8.84	10.13	1.3	BICD1	bicaudal D homolog 1 (Drosophila) (BICD1)
A_33_P3371318	0.00227944	13.08	14.37	1.3	BC066548	gb|Homo sapiens cDNA clone IMAGE:4358137
A_23_P49145	0.0570329	8.46	9.75	1.3	ZG16	zymogen granule protein 16 homolog (rat) (ZG16)
A_33_P3333436	0.00306956	10.42	11.72	1.3	ENST00000545416	ens|small G protein signaling modulator 3 [Source:HGNC Symbol;Acc:25228] [ENST00000545416]
A_24_P683861	0.405185	10.517	11.817	1.3	ENST00000390594	ens|immunoglobulin heavy variable 1-2 [Source:HGNC Symbol;Acc:5550] [ENST00000390594]
A_19_P00319151	0.095301	6.79	8.09	1.3	lincRNA:chrX:73040632-73046136_R	lincRNA:chrX:73040632-73046136 reverse strand
A_33_P3567961	0.0591	8.28	9.58	1.3	ENST00000445770	gb|Homo sapiens cDNA FLJ13477 fis
A_23_P131899	0.058412	6.3	7.6	1.3	SDCBP2	syndecan binding protein (syntenin) 2 (SDCBP2)
A_24_P418408	0.0656243	13.26	14.56	1.3	FAM89A	family with sequence similarity 89
A_19_P00318611	0.00127776	6.11	7.41	1.3	lincRNA:chr18:59244297-59295311_R	lincRNA:chr18:59244297-59295311 reverse strand
A_19_P00807568	0.0498147	6.01	7.31	1.3	lincRNA:chr19:41976160-41983985_F	lincRNA:chr19:41976160-41983985 forward strand
A_33_P3361701	0.0173544	9.95	11.25	1.3	UBAP2L	ubiquitin associated protein 2-like (UBAP2L)
A_23_P67198	0.0795146	7.46	8.76	1.3	CPAMD8	C3 and PZP-like
A_19_P00811213	0.120426	8.506	9.80533	1.29933	lincRNA:chr6:113682343-113682601_F	lincRNA:chr6:113682343-113682601 forward strand
A_33_P3259228	0.396547	9.723	11.0223	1.29933	ENST00000376458	ens|family with sequence similarity 75
A_23_P150950	0.13986	8.0025	9.301	1.2985	ZFC3H1	zinc finger
A_19_P00330416	0.284421	7.7115	9.00867	1.29717	lincRNA:chr3:62938485-62995360_F	lincRNA:chr3:62938485-62995360 forward strand
A_33_P3420611	0.230746	5.8935	7.19067	1.29717	OR4D2	olfactory receptor
A_33_P3394405	0.161177	9.5475	10.8437	1.29617	LOC727721	gb|DB238770 TRACH3 Homo sapiens cDNA clone TRACH3034794 5'
A_23_P259071	0.111754	11.849	13.1437	1.29467	AREG	amphiregulin (AREG)
A_19_P00315640	0.166493	6.3365	7.62967	1.29317	lincRNA:chr17:6764358-6767235_F	lincRNA:chr17:6764358-6767235 forward strand
A_19_P00331872	0.160415	6.362	7.655	1.293	lincRNA:chr14:104345747-104366672_F	lincRNA:chr14:104345747-104366672 forward strand
A_19_P00801013	0.158164	8.067	9.36	1.293	lincRNA:chr2:235342486-235379011_F	lincRNA:chr2:235342486-235379011 forward strand
A_24_P68991	0.34715	8.2705	9.56333	1.29283	NKX6-1	NK6 homeobox 1 (NKX6-1)
A_23_P167818	0.293244	8.2805	9.573	1.2925	FAM184A	family with sequence similarity 184
A_19_P00330319	0.26264	5.9135	7.20567	1.29217	lincRNA:chr9:23597325-23684450_R	lincRNA:chr9:23597325-23684450 reverse strand
A_23_P393727	0.269699	14.2075	15.499	1.2915	NRP2	neuropilin 2 (NRP2)
A_33_P3384000	0.196401	8.5705	9.86167	1.29117	ENST00000389967	ens|ATPase
A_19_P00321489	0.255699	8.4135	9.70433	1.29083	lincRNA:chr2:58747887-59151762_F	lincRNA:chr2:58747887-59151762 forward strand
A_33_P3413541	0.140604	9.294	10.5843	1.29033	RNF138P1	ring finger protein 138 pseudogene 1 (RNF138P1)
A_19_P00332518	0.0693523	6.34	7.63	1.29	lincRNA:chr5:86405094-86425344_F	lincRNA:chr5:86405094-86425344 forward strand
A_33_P3229477	0.048558	7.72	9.02	1.29	MPP7	membrane protein
A_33_P3382125	0.00118055	13.1	14.39	1.29	LOC728675	ref|PREDICTED: Homo sapiens UPF0443 protein C11orf75-like (LOC728675)
A_33_P3407618	0.279388	10.502	11.791	1.289	AGSK1	golgin subfamily A member 2-like (AGSK1)
A_24_P150466	0.221058	9.3625	10.65	1.2875	SMOC1	SPARC related modular calcium binding 1 (SMOC1)
A_33_P3402035	0.456063	5.844	7.13133	1.28733	TRAF4	TNF receptor-associated factor 4 (TRAF4)
A_33_P3354191	0.104078	9.224	10.511	1.287	A_33_P3354191	Unknown
A_23_P57658	0.100922	10.547	11.8327	1.28567	HRASLS	HRAS-like suppressor (HRASLS)
A_19_P00812048	0.215645	8.055	9.33833	1.28333	lincRNA:chr5:52531518-52727218_F	lincRNA:chr5:52531518-52727218 forward strand
A_23_P254944	0.291381	14.131	15.414	1.283	GSTT1	glutathione S-transferase theta 1 (GSTT1)
A_19_P00321562	0.212765	11.8815	13.163	1.2815	lincRNA:chr7:26677489-26686889_F	lincRNA:chr7:26677489-26686889 forward strand
A_33_P3323313	0.240035	5.826	7.10633	1.28033	ZNF487P	zinc finger protein 487
A_33_P3320698	0.175389	7.3475	8.62767	1.28017	A_33_P3320698	Unknown
A_33_P3378925	0.101625	13.9485	15.2287	1.28017	RBM14	RNA binding motif protein 14 (RBM14)
A_23_P119611	0.00689119	10.52	11.8	1.28	FXYD7	FXYD domain containing ion transport regulator 7 (FXYD7)
A_33_P3314594	0.0872237	8.68	9.95	1.28	RAB37	RAB37
A_23_P320216	0.00758667	6.07	7.34	1.28	FAM55D	family with sequence similarity 55
A_23_P12082	0.0662674	8.4	9.68	1.28	CHI3L2	chitinase 3-like 2 (CHI3L2)
A_23_P66487	0.0542684	9.44	10.71	1.28	SMARCD2	SWI/SNF related
A_19_P00321504	0.0294827	9	10.28	1.28	lincRNA:chr15:25310225-25312679_F	lincRNA:chr15:25310225-25312679 forward strand
A_32_P231446	0.0788046	13.68	14.97	1.28	HIPK1	homeodomain interacting protein kinase 1 (HIPK1)
A_23_P14284	0.111161	9.9555	11.2353	1.27983	VTI1B	vesicle transport through interaction with t-SNAREs homolog 1B (yeast) (VTI1B)
A_33_P3384562	0.211489	8.5545	9.834	1.2795	PDLIM7	PDZ and LIM domain 7 (enigma) (PDLIM7)
A_33_P3314623	0.295999	6.3015	7.58	1.2785	NP511264	tc|GB|AB065664.1|BAC05890.1 seven transmembrane helix receptor [Homo sapiens] [NP511264]
A_23_P151297	0.381745	6.227	7.50533	1.27833	TENC1	tensin like C1 domain containing phosphatase (tensin 2) (TENC1)
A_24_P377269	0.460715	5.81	7.088	1.278	HSPA4	heat shock 70kDa protein 4 (HSPA4)
A_23_P207106	0.357863	11.0565	12.334	1.2775	CHRNB1	cholinergic receptor
A_19_P00801434	0.1901	8.512	9.78933	1.27733	lincRNA:chr3:129931860-129966510_R	lincRNA:chr3:129931860-129966510 reverse strand
A_19_P00321442	0.291318	11.008	12.2843	1.27633	lincRNA:chr6:167397093-167399807_F	lincRNA:chr6:167397093-167399807 forward strand
A_23_P146576	0.202423	6.7325	8.008	1.2755	GBGT1	globoside alpha-1
A_24_P191664	0.228355	6.068	7.34267	1.27467	GOLIM4	golgi integral membrane protein 4 (GOLIM4)
A_32_P47554	0.14716	11.5245	12.799	1.2745	HINT1	histidine triad nucleotide binding protein 1 (HINT1)
A_23_P54918	0.41303	9.785	11.059	1.274	LDHD	lactate dehydrogenase D (LDHD)
A_23_P98645	0.143635	9.8565	11.13	1.2735	DCHS1	dachsous 1 (Drosophila) (DCHS1)
A_23_P254179	0.202125	11.0455	12.3187	1.27317	ADNP	activity-dependent neuroprotector homeobox (ADNP)
A_23_P26994	0.180118	11.9095	13.1823	1.27283	GNGT2	guanine nucleotide binding protein (G protein)
A_33_P3388357	0.288281	14.3305	15.603	1.2725	WDR87	WD repeat domain 87 (WDR87)
A_23_P48581	0.272546	10.5645	11.837	1.2725	C14orf93	chromosome 14 open reading frame 93 (C14orf93)
A_33_P3270218	0.632427	9.002	10.2743	1.27233	ENST00000404008	ens|ubiquitin specific peptidase 42 [Source:HGNC Symbol;Acc:20068] [ENST00000404008]
A_23_P44643	0.134984	9.414	10.686	1.272	ANAPC7	anaphase promoting complex subunit 7 (ANAPC7)
A_33_P3212679	0.134746	8.957	10.229	1.272	LOC100130932	small nuclear ribonucleoprotein G-like protein (LOC100130932)
A_23_P315843	0.278937	6.889	8.161	1.272	NCOA5	nuclear receptor coactivator 5 (NCOA5)
A_23_P398172	0.113064	11.451	12.7217	1.27067	FAM135A	family with sequence similarity 135
A_24_P171268	0.142751	5.911	7.18167	1.27067	RASSF5	Ras association (RalGDS/AF-6) domain family member 5 (RASSF5)
A_24_P943113	0.069728	6.81	8.07	1.27	EIF4E3	eukaryotic translation initiation factor 4E family member 3 (EIF4E3)
A_19_P00321598	0.00319289	13	14.27	1.27	lincRNA:chr2:216410920-216542789_F	lincRNA:chr2:216410920-216542789 forward strand
A_19_P00809366	0.0307698	9.15	10.42	1.27	lincRNA:chrX:57001900-57013275_R	lincRNA:chrX:57001900-57013275 reverse strand
A_23_P47800	0.0622778	6.65	7.92	1.27	DIABLO	diablo
A_23_P259823	0.00367483	7.12	8.39	1.27	TRMT61B	tRNA methyltransferase 61 homolog B (S. cerevisiae) (TRMT61B)
A_19_P00322533	0.0920937	7.09	8.36	1.27	lincRNA:chr16:54952774-54959098_R	lincRNA:chr16:54952774-54959098 reverse strand
A_19_P00316296	0.466758	7.358	8.628	1.27	lincRNA:chr2:46762848-46763842_F	lincRNA:chr2:46762848-46763842 forward strand
A_23_P51291	0.0360999	8.42	9.69	1.27	PARS2	prolyl-tRNA synthetase 2
A_33_P3258660	0.0694759	8.74	10.01	1.27	SCD5	stearoyl-CoA desaturase 5 (SCD5)
A_23_P380326	0.0549132	8.06	9.33	1.27	SLC39A9	solute carrier family 39 (zinc transporter)
A_23_P129476	0.00266092	13.31	14.59	1.27	C16orf7	chromosome 16 open reading frame 7 (C16orf7)
A_33_P3295098	0.31864	8.664	9.93367	1.26967	ENST00000289135	ens|extended synaptotagmin-like protein 3 [Source:HGNC Symbol;Acc:24295] [ENST00000289135]
A_19_P00326179	0.345762	13.142	14.4093	1.26733	lincRNA:chr18:14075250-14102850_R	lincRNA:chr18:14075250-14102850 reverse strand
A_33_P3397768	0.201352	11.238	12.505	1.267	PPP6R2	gb|Homo sapiens cDNA FLJ14086 fis
A_33_P3316696	0.298903	6.858	8.12467	1.26667	A_33_P3316696	Unknown
A_33_P3802558	0.122503	8.716	9.982	1.266	BC015643	gb|Homo sapiens cDNA clone IMAGE:4647464. [BC015643]
A_24_P108291	0.16743	6.4535	7.719	1.2655	IMPACT	Impact homolog (mouse) (IMPACT)
A_23_P379550	0.220059	7.085	8.35033	1.26533	YARS	tyrosyl-tRNA synthetase (YARS)
A_19_P00331753	0.389358	5.885	7.149	1.264	lincRNA:chr1:232506977-232521324_R	lincRNA:chr1:232506977-232521324 reverse strand
A_33_P3218491	0.206804	8.478	9.741	1.263	A_33_P3218491	Unknown
A_33_P3315979	0.186951	7.4425	8.70467	1.26217	OR4Q3	olfactory receptor
A_23_P30805	0.226731	8.9705	10.2323	1.26183	HIST1H4J	histone cluster 1
A_33_P3233160	0.311883	6.7095	7.971	1.2615	CCDC104	coiled-coil domain containing 104 (CCDC104)
A_33_P3355014	0.184679	5.876	7.13667	1.26067	TMEM229B	transmembrane protein 229B (TMEM229B)
A_33_P3227252	0.199227	7.4145	8.675	1.2605	A_33_P3227252	Unknown
A_33_P3397298	0.37059	7.034	8.29433	1.26033	A_33_P3397298	Unknown
A_23_P145841	0.293452	14.364	15.6243	1.26033	SOSTDC1	sclerostin domain containing 1 (SOSTDC1)
A_19_P00800915	0.000179937	7.56	8.82	1.26	lincRNA:chr2:156244304-156300229_R	lincRNA:chr2:156244304-156300229 reverse strand
A_33_P3267612	0.0426804	11.82	13.08	1.26	LOC728264	hypothetical LOC728264 (LOC728264)
A_24_P291401	0.0323079	6.37	7.63	1.26	TMEM150A	transmembrane protein 150A (TMEM150A)
A_33_P3219596	0.0372871	10.03	11.29	1.26	LOC254559	hypothetical LOC254559 (LOC254559)
A_23_P200001	0.010269	6.21	7.47	1.26	NEXN	nexilin (F actin binding protein) (NEXN)
A_33_P3420446	0.241733	5.9815	7.241	1.2595	LRRD1	leucine-rich repeats and death domain containing 1 (LRRD1)
A_23_P159721	0.172631	7.9165	9.17567	1.25917	GPR50	G protein-coupled receptor 50 (GPR50)
A_23_P350617	0.236254	9.3825	10.6417	1.25917	KLB	klotho beta (KLB)
A_19_P00321382	0.239626	7.551	8.81	1.259	lincRNA:chr7:130612103-130613026_F	lincRNA:chr7:130612103-130613026 forward strand
A_33_P3325195	0.333804	10.2075	11.466	1.2585	IGSF9B	immunoglobulin superfamily
A_33_P3213149	0.407839	9.1725	10.4307	1.25817	ENST00000545818	gb|Homo sapiens cDNA FLJ37713 fis
A_33_P3736235	0.360997	7.462	8.72	1.258	LOC401400	gb|601903096F1 NIH_MGC_19 Homo sapiens cDNA clone IMAGE:4135918 5'
A_19_P00800659	0.600864	6.5695	7.82733	1.25783	lincRNA:chr2:173487804-173496554_F	lincRNA:chr2:173487804-173496554 forward strand
A_23_P74914	0.157956	7.1645	8.42133	1.25683	URB2	URB2 ribosome biogenesis 2 homolog (S. cerevisiae) (URB2)
A_33_P3510322	0.423083	5.986	7.24267	1.25667	ENST00000428709	Unknown
A_19_P00804549	0.111916	7.848	9.104	1.256	lincRNA:chr4:89637527-89646627_F	lincRNA:chr4:89637527-89646627 forward strand
A_23_P332260	0.116915	10.758	12.014	1.256	PBOV1	prostate and breast cancer overexpressed 1 (PBOV1)
A_33_P3251547	0.134935	6.989	8.24433	1.25533	BC035135	gb|Homo sapiens cDNA clone IMAGE:5263963. [BC035135]
A_19_P00807421	0.183242	8.6075	9.86267	1.25517	lincRNA:chr1:9206863-9241488_F	lincRNA:chr1:9206863-9241488 forward strand
A_33_P3373573	0.143117	8.336	9.59033	1.25433	ENST00000444406	Unknown
A_32_P332551	0.216877	5.8795	7.13367	1.25417	C13orf30	chromosome 13 open reading frame 30 (C13orf30)
A_32_P415151	0.233463	10.8395	12.0933	1.25383	WDR27	WD repeat domain 27 (WDR27)
A_19_P00813226	0.190312	8.7135	9.96567	1.25217	lincRNA:chr1:35285888-35318988_F	lincRNA:chr1:35285888-35318988 forward strand
A_33_P3225096	0.368847	11.0695	12.3207	1.25117	MTMR10	myotubularin related protein 10 (MTMR10)
A_19_P00316663	0.205602	9.6975	10.948	1.2505	lincRNA:chr9:132255788-132266207_R	lincRNA:chr9:132255788-132266207 reverse strand
A_19_P00806599	0.459342	7.0835	8.33367	1.25017	lincRNA:chr18:33107477-33207552_F	lincRNA:chr18:33107477-33207552 forward strand
A_24_P203622	0.00383987	13.46	14.71	1.25	DOCK7	dedicator of cytokinesis 7 (DOCK7)
A_23_P214244	0.0671106	8.2	9.46	1.25	ENPP5	ectonucleotide pyrophosphatase/phosphodiesterase 5 (putative) (ENPP5)
A_19_P00315670	0.0636587	12.22	13.48	1.25	lincRNA:chr8:107283938-107285127_F	lincRNA:chr8:107283938-107285127 forward strand
A_23_P56127	0.00503843	13.18	14.43	1.25	C19orf61	chromosome 19 open reading frame 61 (C19orf61)
A_33_P3225755	0.222948	7.8815	9.13133	1.24983	LOC100129938	gb|Homo sapiens cDNA FLJ45581 fis
A_33_P3249066	0.351991	6.5725	7.82133	1.24883	A_33_P3249066	Unknown
A_19_P00806882	0.418008	6.2505	7.49867	1.24817	lincRNA:chr2:235342486-235379011_R	lincRNA:chr2:235342486-235379011 reverse strand
A_23_P13663	0.20521	8.5025	9.75067	1.24817	FAM60A	family with sequence similarity 60
A_32_P54503	0.326438	10.043	11.2903	1.24733	LOC100134229	hypothetical LOC100134229 (LOC100134229)
A_33_P3366258	0.213092	8.6565	9.90367	1.24717	ENST00000490698	ens|methylenetetrahydrofolate dehydrogenase (NADP+ dependent) 2-like [Source:HGNC Symbol;Acc:31865] [ENST00000429335]
A_23_P209731	0.250932	11.085	12.332	1.247	ARMC9	armadillo repeat containing 9 (ARMC9)
A_23_P119857	0.226444	7.841	9.08667	1.24567	TTC32	tetratricopeptide repeat domain 32 (TTC32)
A_23_P142154	0.293692	6.6175	7.86233	1.24483	GRWD1	glutamate-rich WD repeat containing 1 (GRWD1)
A_33_P3301381	0.280224	5.9665	7.211	1.2445	RBM43	RNA binding motif protein 43 (RBM43)
A_19_P00321891	0.119276	9.327	10.5713	1.24433	lincRNA:chr3:16139110-16179035_F	lincRNA:chr3:16139110-16179035 forward strand
A_33_P3283944	0.349035	5.959	7.20267	1.24367	A_33_P3283944	Unknown
A_23_P372925	0.444039	6.9495	8.193	1.2435	KIAA1737	KIAA1737 (KIAA1737)
A_19_P00329812	0.179514	7.6925	8.93567	1.24317	lincRNA:chr2:1603093-1627243_F	lincRNA:chr2:1603093-1627243 forward strand
A_33_P3288969	0.396372	9.8055	11.047	1.2415	A_33_P3288969	Unknown
A_33_P3217307	0.107288	13.748	14.9893	1.24133	ENST00000341885	ens|zinc finger and BTB domain containing 8 opposite strand [Source:HGNC Symbol;Acc:24094] [ENST00000341885]
A_23_P26649	0.405393	10.144	11.385	1.241	NMRAL1	NmrA-like family domain containing 1 (NMRAL1)
A_24_P580248	0.128713	11.4475	12.6883	1.24083	A_24_P580248	Unknown
A_23_P149084	0.125204	7.5915	8.83233	1.24083	GRIK3	glutamate receptor
A_32_P103837	0.143604	6.656	7.89667	1.24067	FAM60A	family with sequence similarity 60
A_33_P3311755	0.374048	9.2585	10.499	1.2405	KIF23	kinesin family member 23 (KIF23)
A_24_P556318	0.150841	8.211	9.45133	1.24033	SAA3P	serum amyloid A3 pseudogene (SAA3P)
A_23_P202894	0.0763748	16.84	18.08	1.24	ACRV1	acrosomal vesicle protein 1 (ACRV1)
A_33_P3348079	0.00429591	13.18	14.42	1.24	ENST00000373348	ens|adipogenin [Source:HGNC Symbol;Acc:28606] [ENST00000373348]
A_23_P383915	0.0243882	6.13	7.38	1.24	BTBD16	BTB (POZ) domain containing 16 (BTBD16)
A_33_P3274832	0.0357478	6.56	7.8	1.24	LOC283440	similar to hCG2045487 (LOC283440)
A_19_P00322422	0.0958373	9.44	10.68	1.24	lincRNA:chr11:65271755-65272266_R	lincRNA:chr11:65271755-65272266 reverse strand
A_19_P00319925	0.02149	8.1	9.34	1.24	lincRNA:chr6:125262305-125266585_R	lincRNA:chr6:125262305-125266585 reverse strand
A_23_P77590	0.0636278	10.75	11.99	1.24	VAC14	Vac14 homolog (S. cerevisiae) (VAC14)
A_33_P3322724	0.135224	6.083	7.32267	1.23967	POLR3A	polymerase (RNA) III (DNA directed) polypeptide A
A_23_P21706	0.168993	6.1865	7.42567	1.23917	CTPS	CTP synthase (CTPS)
A_19_P00813591	0.169905	13.4725	14.7117	1.23917	lincRNA:chrX:138251234-138266684_F	lincRNA:chrX:138251234-138266684 forward strand
A_33_P3338833	0.269139	7.197	8.43567	1.23867	A_33_P3338833	Unknown
A_33_P3210099	0.218127	5.9595	7.19767	1.23817	ALPK3	alpha-kinase 3 (ALPK3)
A_33_P3421351	0.232587	11.0315	12.2687	1.23717	ENST00000476050	ens|TRAF3 interacting protein 3 [Source:HGNC Symbol;Acc:30766] [ENST00000478359]
A_24_P203678	0.118038	11.9485	13.185	1.2365	ACAT1	acetyl-CoA acetyltransferase 1 (ACAT1)
A_23_P86900	0.1084	7.1455	8.38167	1.23617	B3GNT1	UDP-GlcNAc:betaGal beta-1
A_19_P00331099	0.129226	8.554	9.78967	1.23567	lincRNA:chr1:207971227-208042127_F	lincRNA:chr1:207971227-208042127 forward strand
A_19_P00327043	0.289098	12.396	13.6317	1.23567	lincRNA:chr10:6779694-6889494_F	lincRNA:chr10:6779694-6889494 forward strand
A_19_P00331457	0.251048	7.8405	9.076	1.2355	lincRNA:chrX:130825494-130847879_R	lincRNA:chrX:130825494-130847879 reverse strand
A_19_P00804996	0.306744	8.9905	10.2257	1.23517	lincRNA:chr4:53453093-53458593_F	lincRNA:chr4:53453093-53458593 forward strand
A_23_P215435	0.240504	10.981	12.215	1.234	ENST00000395270	ens|POM121 membrane glycoprotein [Source:HGNC Symbol;Acc:19702] [ENST00000395270]
A_33_P3259890	0.248208	11.026	12.2593	1.23333	FLJ35946	hypothetical protein FLJ35946 (FLJ35946)
A_23_P101407	0.337516	7.465	8.698	1.233	C3	complement component 3 (C3)
A_33_P3331426	0.378401	12.4565	13.6893	1.23283	FLJ37786	ref|PREDICTED: Homo sapiens hypothetical LOC642691 (FLJ37786)
A_33_P3262973	0.328635	14.279	15.5117	1.23267	ENST00000419347	gb|TCBAP1E1275 Pediatric pre-B cell acute lymphoblastic leukemia Baylor-HGSC project=TCBA Homo sapiens cDNA clone TCBAP1275
A_33_P3239714	0.48816	9.58	10.8127	1.23267	A_33_P3239714	Unknown
A_23_P308305	0.178605	15.197	16.4297	1.23267	TTC39C	tetratricopeptide repeat domain 39C (TTC39C)
A_33_P3226560	0.193526	6.255	7.48733	1.23233	A_33_P3226560	Unknown
A_33_P3344861	0.255863	8.863	10.0947	1.23167	LOC389602	ref|PREDICTED: Homo sapiens hypothetical LOC389602 (LOC389602)
A_33_P3312509	0.291624	14.346	15.5767	1.23067	ADAMTSL2	ADAMTS-like 2 (ADAMTSL2)
A_19_P00315502	0.0509679	8.15	9.37	1.23	lincRNA:chr10:6780318-6780905_F	lincRNA:chr10:6780318-6780905 forward strand
A_33_P3394465	0.0201413	6.55	7.77	1.23	PROP1	PROP paired-like homeobox 1 (PROP1)
A_33_P3285580	0.0055027	8.24	9.46	1.23	GLYCTK	glycerate kinase (GLYCTK)
A_33_P3262769	0.0190392	8.46	9.69	1.23	BG204542	gb|RST23949 Athersys RAGE Library Homo sapiens cDNA
A_19_P00330026	0.0250126	9.72	10.95	1.23	lincRNA:chr14:69273097-69292047_R	lincRNA:chr14:69273097-69292047 reverse strand
A_19_P00320307	0.15075	9.197	10.427	1.23	lincRNA:chr3:176042633-176098451_F	lincRNA:chr3:176042633-176098451 forward strand
A_19_P00322081	0.0749104	8.46	9.69	1.23	lincRNA:chr17:36609933-36614433_F	lincRNA:chr17:36609933-36614433 forward strand
A_33_P3320538	0.0995423	7.91	9.14	1.23	ENST00000381745	ens|nucleoporin like 1 [Source:HGNC Symbol;Acc:20261] [ENST00000381745]
A_24_P119609	0.0615886	9.32	10.55	1.23	MYO1D	myosin ID (MYO1D)
A_33_P3338036	0.00562655	13.14	14.38	1.23	ZNF470	zinc finger protein 470 (ZNF470)
A_33_P3614398	0.064553	6.87	8.1	1.23	LOC283516	gb|Homo sapiens cDNA FLJ38916 fis
A_33_P3211608	0.135296	8.4485	9.67833	1.22983	ENST00000393393	ens|interleukin 1 receptor-like 1 [Source:HGNC Symbol;Acc:5998] [ENST00000393393]
A_33_P3241696	0.231139	12.57	13.7987	1.22867	ENST00000345083	ens|solute carrier family 45
A_23_P416711	0.164076	6.061	7.28833	1.22733	ST6GALNAC3	ST6 (alpha-N-acetyl-neuraminyl-2
A_19_P00331275	0.143897	9.0165	10.2437	1.22717	lincRNA:chr13:31179400-31191346_F	lincRNA:chr13:31179400-31191346 forward strand
A_33_P3332581	0.101935	6.528	7.755	1.227	EGFEM1P	EGF-like and EMI domain containing 1
A_19_P00317318	0.488016	5.82	7.04667	1.22667	lincRNA:chr2:102038159-102091163_R	lincRNA:chr2:102038159-102091163 reverse strand
A_23_P49429	0.181985	12.5745	13.801	1.2265	NUDT16L1	nudix (nucleoside diphosphate linked moiety X)-type motif 16-like 1 (NUDT16L1)
A_33_P3420500	0.292002	6.6865	7.913	1.2265	ZDHHC20	gb|Homo sapiens zinc finger
A_33_P3232688	0.136059	9.4575	10.6837	1.22617	CSF2RA	ens|colony stimulating factor 2 receptor
A_23_P75839	0.208081	10.203	11.429	1.226	TSG101	tumor susceptibility gene 101 (TSG101)
A_32_P328023	0.361272	6.769	7.995	1.226	WDR33	WD repeat domain 33 (WDR33)
A_23_P31073	0.181728	6.7685	7.99433	1.22583	MYB	v-myb myeloblastosis viral oncogene homolog (avian) (MYB)
A_33_P3296200	0.470773	6.8965	8.12167	1.22517	LOC339400	gb|Homo sapiens cDNA FLJ31869 fis
A_24_P254705	0.369459	11.1085	12.3333	1.22483	ZNF695	zinc finger protein 695 (ZNF695)
A_33_P3284838	0.144122	11.546	12.7707	1.22467	ENST00000399806	ens|chromosome 10 open reading frame 115 [Source:HGNC Symbol;Acc:31449] [ENST00000399806]
A_33_P3398867	0.384864	11.154	12.3783	1.22433	GCRG224	gb|Homo sapiens GCRG-P224 mRNA
A_23_P79962	0.119999	7.876	9.09967	1.22367	MKKS	McKusick-Kaufman syndrome (MKKS)
A_33_P3301025	0.18989	7.001	8.224	1.223	CPOX	coproporphyrinogen oxidase (CPOX)
A_24_P161463	0.213398	7.2935	8.516	1.2225	NCRNA00275	non-protein coding RNA 275 (NCRNA00275)
A_33_P3221059	0.152189	7.761	8.98267	1.22167	A_33_P3221059	Unknown
A_23_P324340	0.409354	8.154	9.37567	1.22167	DISP2	dispatched homolog 2 (Drosophila) (DISP2)
A_19_P00804018	0.163423	6.7	7.92133	1.22133	lincRNA:chr7:45983575-46089425_F	lincRNA:chr7:45983575-46089425 forward strand
A_24_P93206	0.0890619	10.21	11.42	1.22	TMEM179	transmembrane protein 179 (TMEM179)
A_33_P3345479	0.0258589	6.06	7.28	1.22	LOC400931	hypothetical LOC400931 (LOC400931)
A_33_P3857467	0.0967995	7.15	8.37	1.22	ENST00000436042	gb|Homo sapiens cDNA clone IMAGE:5270538. [BC036258]
A_19_P00327452	0.0713898	7.35	8.57	1.22	lincRNA:chr19:48113663-48137737_F	lincRNA:chr19:48113663-48137737 forward strand
A_23_P430181	0.0349031	10.44	11.66	1.22	ZBTB3	zinc finger and BTB domain containing 3 (ZBTB3)
A_33_P3404934	0.0232443	6.33	7.55	1.22	ENST00000432706	gb|Homo sapiens cDNA clone IMAGE:5266004. [BC035175]
A_33_P3410225	0.124525	10.8475	12.0663	1.21883	A_33_P3410225	Unknown
A_23_P90523	0.654475	7.0525	8.27033	1.21783	OCEL1	occludin/ELL domain containing 1 (OCEL1)
A_19_P00809781	0.14416	7.551	8.768	1.217	lincRNA:chr6:64239166-64256216_F	lincRNA:chr6:64239166-64256216 forward strand
A_33_P3263061	0.100079	8.1045	9.32133	1.21683	AK3	adenylate kinase 3 (AK3)
A_32_P224522	0.127821	7.782	8.99867	1.21667	SLC25A23	solute carrier family 25 (mitochondrial carrier; phosphate carrier)
A_19_P00331847	0.174159	12.8265	14.043	1.2165	lincRNA:chr1:156059376-156075276_F	lincRNA:chr1:156059376-156075276 forward strand
A_33_P3247342	0.407442	5.8565	7.07233	1.21583	ANO7	anoctamin 7 (ANO7)
A_33_P3227452	0.131478	10.8095	12.024	1.2145	LOC100507627	ref|PREDICTED: Homo sapiens hypothetical protein LOC100507627 (LOC100507627)
A_33_P3377529	0.38664	10.8725	12.0867	1.21417	HOXA4	homeobox A4 (HOXA4)
A_19_P00810483	0.246013	6.4445	7.658	1.2135	lincRNA:chrX:149112392-149273992_R	lincRNA:chrX:149112392-149273992 reverse strand
A_24_P38895	0.18466	9.097	10.3103	1.21333	H2AFX	H2A histone family
A_23_P55073	0.330382	11.2225	12.4347	1.21217	NOL11	nucleolar protein 11 (NOL11)
A_19_P00322495	0.309424	8.1615	9.37267	1.21117	lincRNA:chr6:99968869-99981058_F	lincRNA:chr6:99968869-99981058 forward strand
A_19_P00317586	0.135386	10.6365	11.847	1.2105	lincRNA:chr1:204539047-204544359_R	lincRNA:chr1:204539047-204544359 reverse strand
A_33_P3231761	0.116786	8.6845	9.89467	1.21017	A_33_P3231761	Unknown
A_23_P27128	0.00777238	7.37	8.57	1.21	KLHL10	kelch-like 10 (Drosophila) (KLHL10)
A_33_P3356170	0.0821258	10.11	11.32	1.21	NLRP9	NLR family
A_33_P3400763	0.0569207	11.48	12.69	1.21	PLIN4	perilipin 4 (PLIN4)
A_33_P3365870	0.0997414	12.99	14.2	1.21	BSDC1	BSD domain containing 1 (BSDC1)
A_23_P218784	0.0583064	9.15	10.36	1.21	DDX17	DEAD (Asp-Glu-Ala-Asp) box polypeptide 17 (DDX17)
A_19_P00804466	0.0942973	7.98	9.19	1.21	lincRNA:chr1:24033913-24039563_F	lincRNA:chr1:24033913-24039563 forward strand
A_23_P210091	0.0724616	7.16	8.38	1.21	SUPT7L	suppressor of Ty 7 (S. cerevisiae)-like (SUPT7L)
A_23_P204208	0.0671014	7.75	8.97	1.21	KLRD1	killer cell lectin-like receptor subfamily D
A_23_P66110	0.254448	6.304	7.513	1.209	TSC2	tuberous sclerosis 2 (TSC2)
A_23_P8571	0.402871	6.1675	7.376	1.2085	SRCRB4D	scavenger receptor cysteine rich domain containing
A_23_P155830	0.24906	7.4	8.608	1.208	TBC1D14	TBC1 domain family
A_23_P96827	0.187932	9.491	10.6987	1.20767	APCS	amyloid P component
A_24_P69691	0.167467	8.054	9.26133	1.20733	ZNF25	zinc finger protein 25 (ZNF25)
A_19_P00326184	0.362922	6.728	7.93467	1.20667	lincRNA:chr10:29699919-29718494_R	lincRNA:chr10:29699919-29718494 reverse strand
A_23_P79488	0.167294	8.072	9.27833	1.20633	STON1-GTF2A1L	STON1-GTF2A1L readthrough (STON1-GTF2A1L)
A_23_P37949	0.168778	8.7765	9.98167	1.20517	THOC6	THO complex 6 homolog (Drosophila) (THOC6)
A_32_P488818	0.163021	7.222	8.427	1.205	YIPF7	Yip1 domain family
A_24_P394533	0.427774	6.419	7.623	1.204	NEU1	sialidase 1 (lysosomal sialidase) (NEU1)
A_33_P3323945	0.138715	9.049	10.2517	1.20267	CEND1	cell cycle exit and neuronal differentiation 1 (CEND1)
A_33_P3415440	0.111736	7.6755	8.878	1.2025	MAP3K2	mitogen-activated protein kinase kinase kinase 2 (MAP3K2)
A_19_P00803970	0.320202	8.585	9.787	1.202	lincRNA:chr2:1603093-1627243_F	lincRNA:chr2:1603093-1627243 forward strand
A_24_P92183	0.11214	8.441	9.64167	1.20067	PABPC1L	poly(A) binding protein
A_19_P00319981	0.291668	11.0945	12.295	1.2005	lincRNA:chr9:132101068-132104183_F	lincRNA:chr9:132101068-132104183 forward strand
A_23_P355536	0.0114099	7.9	9.1	1.2	USP54	ubiquitin specific peptidase 54 (USP54)
A_19_P00813589	0.295016	10.388	11.588	1.2	lincRNA:chr4:6664049-6687449_R	lincRNA:chr4:6664049-6687449 reverse strand
A_33_P3332252	0.402505	9.749	10.949	1.2	TUBAL3	tubulin
A_23_P16762	0.0470691	6.23	7.43	1.2	PRPF40A	PRP40 pre-mRNA processing factor 40 homolog A (S. cerevisiae) (PRPF40A)
A_24_P265506	0.0697823	7.77	8.97	1.2	NTRK1	neurotrophic tyrosine kinase
A_23_P26928	0.00726565	13.15	14.35	1.2	ENST00000331733	ens|family with sequence similarity 187
A_33_P3306113	0.0390242	6.85	8.05	1.2	JMJD4	jumonji domain containing 4 (JMJD4)
A_24_P942441	0.16242	7.488	8.687	1.199	NRXN1	neurexin 1 (NRXN1)
A_23_P101048	0.14623	10.838	12.037	1.199	KRTAP3-2	keratin associated protein 3-2 (KRTAP3-2)
A_23_P114164	0.272076	11.074	12.2727	1.19867	UBQLN2	ubiquilin 2 (UBQLN2)
A_33_P3263274	0.274366	11.3605	12.559	1.1985	A_33_P3263274	Unknown
A_33_P3405888	0.256467	8.249	9.44633	1.19733	LOC100133130	gb|Homo sapiens clone FLB4246 PRO1102 mRNA
A_33_P3397051	0.228111	7.0965	8.29367	1.19717	EXOC8	exocyst complex component 8 (EXOC8)
A_33_P3399778	0.176638	6.309	7.506	1.197	A_33_P3399778	Unknown
A_33_P3350196	0.204208	10.763	11.959	1.196	A_33_P3350196	Unknown
A_19_P00331515	0.43062	8.8095	10.0053	1.19583	lincRNA:chr3:156455706-156471081_F	lincRNA:chr3:156455706-156471081 forward strand
A_23_P128174	0.214442	10.269	11.4647	1.19567	RAB3IP	RAB3A interacting protein (rabin3) (RAB3IP)
A_23_P216568	0.251542	8.6645	9.85933	1.19483	C9orf6	chromosome 9 open reading frame 6 (C9orf6)
A_19_P00322639	0.31392	6.389	7.58367	1.19467	lincRNA:chr2:67148825-67186052_R	lincRNA:chr2:67148825-67186052 reverse strand
A_19_P00316967	0.134667	8.438	9.63233	1.19433	lincRNA:chr22:46464600-46466898_R	lincRNA:chr22:46464600-46466898 reverse strand
A_23_P402287	0.154749	10.864	12.0577	1.19367	LNX2	ligand of numb-protein X 2 (LNX2)
A_23_P320242	0.125449	5.971	7.164	1.193	KIAA1324L	KIAA1324-like (KIAA1324L)
A_24_P125839	0.400181	9.7545	10.9473	1.19283	C21orf91	chromosome 21 open reading frame 91 (C21orf91)
A_23_P393051	0.190008	11.477	12.6693	1.19233	C1orf172	chromosome 1 open reading frame 172 (C1orf172)
A_33_P3378284	0.241644	6.8515	8.043	1.1915	COX6B2	cytochrome c oxidase subunit VIb polypeptide 2 (testis) (COX6B2)
A_23_P165657	0.133334	9.455	10.6457	1.19067	SLC20A1	solute carrier family 20 (phosphate transporter)
A_33_P3263106	0.153744	9.2605	10.451	1.1905	ENST00000489000	Unknown
A_23_P43350	0.179947	6.2405	7.431	1.1905	MLANA	melan-A (MLANA)
A_33_P3360072	0.117949	7.4905	8.681	1.1905	RANBP3L	RAN binding protein 3-like (RANBP3L)
A_23_P354894	0.038525	11.67	12.85	1.19	ZNF567	zinc finger protein 567 (ZNF567)
A_23_P202034	0.0121372	8.64	9.83	1.19	GUCY2GP	guanylate cyclase 2G homolog (mouse)
A_33_P3276828	0.229193	7.945	9.135	1.19	NP1245771	tc|GB|AL450324.10|CAI13283.1 OTTHUMP00000016679 [Homo sapiens] [NP1245771]
A_19_P00329914	0.0420069	8.49	9.68	1.19	lincRNA:chrX:112980560-112994252_R	lincRNA:chrX:112980560-112994252 reverse strand
A_33_P3227736	0.0460254	6.96	8.15	1.19	C6orf227	chromosome 6 open reading frame 227 (C6orf227)
A_23_P15669	0.0912564	14.82	16.02	1.19	C17orf85	chromosome 17 open reading frame 85 (C17orf85)
A_24_P921683	0.0541631	7.41	8.6	1.19	FOXP2	forkhead box P2 (FOXP2)
A_33_P3326483	0.0152933	11.56	12.75	1.19	CRABP1	cellular retinoic acid binding protein 1 (CRABP1)
A_19_P00804310	0.0534948	9.66	10.85	1.19	lincRNA:chr1:119700127-119706377_F	lincRNA:chr1:119700127-119706377 forward strand
A_19_P00806066	0.25653	7.6345	8.824	1.1895	lincRNA:chr11:6764642-6767690_R	lincRNA:chr11:6764642-6767690 reverse strand
A_33_P3241184	0.423619	9.762	10.9473	1.18533	A_33_P3241184	Unknown
A_19_P00800144	0.105986	11.833	13.0183	1.18533	lincRNA:chr21:39590005-39628130_R	lincRNA:chr21:39590005-39628130 reverse strand
A_24_P98251	0.423882	10.0825	11.2677	1.18517	VPS13B	vacuolar protein sorting 13 homolog B (yeast) (VPS13B)
A_23_P78122	0.168492	8.1275	9.311	1.1835	MYO18A	myosin XVIIIA (MYO18A)
A_19_P00322409	0.154366	9.219	10.402	1.183	lincRNA:chr6:147163036-147237021_R	lincRNA:chr6:147163036-147237021 reverse strand
A_24_P115199	0.446646	9.1415	10.3243	1.18283	FOXK1	forkhead box K1 (FOXK1)
A_19_P00323282	0.216877	8.7835	9.96633	1.18283	lincRNA:chr6:378525-386550_F	lincRNA:chr6:378525-386550 forward strand
A_23_P429601	0.334483	12.546	13.7283	1.18233	GALNTL5	UDP-N-acetyl-alpha-D-galactosamine:polypeptide N-acetylgalactosaminyltransferase-like 5 (GALNTL5)
A_23_P210807	0.274702	7.98	9.161	1.181	CSTL1	cystatin-like 1 (CSTL1)
A_19_P00806244	0.166859	6.882	8.063	1.181	lincRNA:chr12:11325533-11330583_R	lincRNA:chr12:11325533-11330583 reverse strand
A_23_P75083	0.402409	10.977	12.1573	1.18033	ZMYND11	zinc finger
A_23_P18017	0.278658	6.0055	7.18567	1.18017	CPA3	carboxypeptidase A3 (mast cell) (CPA3)
A_33_P3241224	0.0752744	6.97	8.14	1.18	IFNA14	interferon
A_24_P239606	0.0143095	5.96	7.13	1.18	GADD45B	growth arrest and DNA-damage-inducible
A_19_P00317242	0.0345113	11.08	12.26	1.18	lincRNA:chr16:11478884-11481155_R	lincRNA:chr16:11478884-11481155 reverse strand
A_23_P46871	0.0874596	12.02	13.2	1.18	SLC29A3	solute carrier family 29 (nucleoside transporters)
A_23_P422044	0.0797584	7.76	8.93	1.18	PCDHGA2	protocadherin gamma subfamily A
A_23_P500400	0.0574336	11.07	12.25	1.18	ABCA6	ATP-binding cassette
A_33_P3324934	0.0985633	6.71	7.89	1.18	ENST00000244047	ens|cadherin 26 [Source:HGNC Symbol;Acc:15902] [ENST00000244047]
A_23_P42997	0.0648451	6.81	7.99	1.18	CPSF4	cleavage and polyadenylation specific factor 4
A_33_P3219459	0.0725741	7.8	8.99	1.18	C1orf70	chromosome 1 open reading frame 70 (C1orf70)
A_23_P157926	0.355969	6.01	7.189	1.179	LINGO2	leucine rich repeat and Ig domain containing 2 (LINGO2)
A_33_P3263287	0.496263	5.9315	7.11033	1.17883	LOC100129111	gb|Homo sapiens cDNA FLJ44947 fis
A_33_P3253234	0.170357	14.151	15.3297	1.17867	IQSEC2	IQ motif and Sec7 domain 2 (IQSEC2)
A_19_P00807225	0.240398	12.44	13.6187	1.17867	lincRNA:chr21:44919572-44938572_F	lincRNA:chr21:44919572-44938572 forward strand
A_24_P240065	0.349311	10.0445	11.221	1.1765	VPS24	vacuolar protein sorting 24 homolog (S. cerevisiae) (VPS24)
A_33_P3415625	0.283711	6.264	7.44033	1.17633	LRRIQ1	leucine-rich repeats and IQ motif containing 1 (LRRIQ1)
A_24_P339611	0.13825	6.3885	7.56433	1.17583	PDCD5	programmed cell death 5 (PDCD5)
A_23_P125618	0.140336	11.165	12.3407	1.17567	GABRA3	gamma-aminobutyric acid (GABA) A receptor
A_33_P3277714	0.100969	8.402	9.57767	1.17567	A_33_P3277714	Unknown
A_33_P3290335	0.272256	11.258	12.432	1.174	ENST00000366790	ens|poly (ADP-ribose) polymerase 1 [Source:HGNC Symbol;Acc:270] [ENST00000366790]
A_19_P00321355	0.176511	12.6085	13.7823	1.17383	lincRNA:chr2:242823517-242908479_F	lincRNA:chr2:242823517-242908479 forward strand
A_33_P3330468	0.154142	6.957	8.13067	1.17367	RBM41	RNA binding motif protein 41 (RBM41)
A_33_P3381827	0.346034	6.1865	7.35933	1.17283	OSBPL2	oxysterol binding protein-like 2 (OSBPL2)
A_33_P3310864	0.177414	9.7905	10.9627	1.17217	ACP2	acid phosphatase 2
A_33_P3210418	0.111917	8.2965	9.46867	1.17217	SLC5A10	solute carrier family 5 (sodium/glucose cotransporter)
A_24_P142503	0.260581	6.755	7.92667	1.17167	SLC47A1	solute carrier family 47
A_33_P3330881	0.161686	14.061	15.2323	1.17133	OR6C75	olfactory receptor
A_23_P159671	0.183924	12.8255	13.996	1.1705	PHKA2	phosphorylase kinase
A_33_P3708658	0.246867	6.217	7.38733	1.17033	FLJ39051	gb|Homo sapiens cDNA FLJ39051 fis
A_24_P823684	0.0578843	11.79	12.96	1.17	HSP90AB1	heat shock protein 90kDa alpha (cytosolic)
A_33_P3404759	0.0264357	10.82	11.98	1.17	A_33_P3404759	Unknown
A_33_P3362392	0.258326	10.658	11.828	1.17	A_33_P3362392	Unknown
A_19_P00327035	0.114024	10.979	12.149	1.17	lincRNA:chr20:61734907-61735737_F	lincRNA:chr20:61734907-61735737 forward strand
A_23_P2041	0.013534	10.4	11.57	1.17	MICALCL	MICAL C-terminal like (MICALCL)
A_19_P00807384	0.061428	6.64	7.81	1.17	lincRNA:chr19:28268097-28296683_F	lincRNA:chr19:28268097-28296683 forward strand
A_23_P28948	0.0104985	10.93	12.1	1.17	REM1	RAS (RAD and GEM)-like GTP-binding 1 (REM1)
A_33_P3289218	0.17801	12.641	13.8107	1.16967	AAK1	AP2 associated kinase 1 (AAK1)
A_33_P3362239	0.276785	6.342	7.51167	1.16967	A_33_P3362239	Unknown
A_33_P3342917	0.268719	6.0335	7.20267	1.16917	SYNGR2	synaptogyrin 2 (SYNGR2)
A_23_P303718	0.215455	11.0155	12.1847	1.16917	DST	dystonin (DST)
A_23_P1676	0.426917	8.581	9.749	1.168	TMEM218	transmembrane protein 218 (TMEM218)
A_33_P3339256	0.126071	8.5495	9.71667	1.16717	AK126938	gb|Homo sapiens cDNA FLJ44991 fis
A_33_P3398448	0.111226	8.03	9.197	1.167	PARP10	poly (ADP-ribose) polymerase family
A_33_P3392829	0.17796	11.0725	12.239	1.1665	ESPNL	espin-like (ESPNL)
A_33_P3232655	0.177479	10.38	11.5463	1.16633	GHRHR	growth hormone releasing hormone receptor (GHRHR)
A_33_P3238410	0.433326	6.288	7.454	1.166	SBF1	SET binding factor 1 (SBF1)
A_33_P3293958	0.167419	7.816	8.982	1.166	BC131577	gb|Homo sapiens cDNA clone IMAGE:40109262. [BC131577]
A_33_P3267577	0.193933	9.878	11.0437	1.16567	SEMG1	semenogelin I (SEMG1)
A_23_P313728	0.185471	12.682	13.8467	1.16467	FAM98A	family with sequence similarity 98
A_24_P289043	0.118461	8.5335	9.698	1.1645	A_24_P289043	Unknown
A_23_P387943	0.117037	6.931	8.09467	1.16367	CASP2	caspase 2
A_33_P3346807	0.182872	6.574	7.737	1.163	LOC100131581	gb|Homo sapiens cDNA FLJ35225 fis
A_33_P3246010	0.281796	7.567	8.73	1.163	AK092494	gb|Homo sapiens cDNA FLJ35175 fis
A_33_P3274006	0.129697	8.4525	9.615	1.1625	A_33_P3274006	Unknown
A_33_P3278635	0.242746	7.7775	8.94	1.1625	TXNDC8	thioredoxin domain containing 8 (spermatozoa) (TXNDC8)
A_32_P11894	0.192488	9.0885	10.2507	1.16217	C12orf65	chromosome 12 open reading frame 65 (C12orf65)
A_19_P00807595	0.276206	7.167	8.32867	1.16167	lincRNA:chr17:13949725-13960875_R	lincRNA:chr17:13949725-13960875 reverse strand
A_23_P122579	0.396545	6.4495	7.61067	1.16117	DAXX	death-domain associated protein (DAXX)
A_23_P166616	0.41814	10.0145	11.1757	1.16117	AGTR1	angiotensin II receptor
A_23_P126075	0.117158	6.902	8.063	1.161	KCNK1	potassium channel
A_23_P3532	0.119313	7.0015	8.16233	1.16083	LITAF	lipopolysaccharide-induced TNF factor (LITAF)
A_33_P3268005	0.205517	6.068	7.22833	1.16033	ENST00000476484	ens|family with sequence similarity 120A opposite strand [Source:HGNC Symbol;Acc:23389] [ENST00000476484]
A_23_P44956	0.0760799	7.47	8.63	1.16	RPL35A	ribosomal protein L35a (RPL35A)
A_33_P3326802	0.0930275	7.35	8.5	1.16	A_33_P3326802	Unknown
A_33_P3302015	0.0597862	11.79	12.95	1.16	ADAMTSL1	ADAMTS-like 1 (ADAMTSL1)
A_23_P54477	0.0693556	9.06	10.22	1.16	NOP10	NOP10 ribonucleoprotein homolog (yeast) (NOP10)
A_19_P00803850	0.0929772	10.05	11.21	1.16	lincRNA:chr18:53746427-53777077_R	lincRNA:chr18:53746427-53777077 reverse strand
A_23_P77813	0.0358116	12.17	13.33	1.16	FN3KRP	fructosamine 3 kinase related protein (FN3KRP)
A_23_P42096	0.00343133	7.56	8.71	1.16	MAP3K4	mitogen-activated protein kinase kinase kinase 4 (MAP3K4)
A_32_P46191	0.0928745	8.4	9.56	1.16	ZNF727	zinc finger protein 727 (ZNF727)
A_33_P3234043	0.0386825	9.37	10.53	1.16	ENST00000397814	ens|bone morphogenetic protein 1 [Source:HGNC Symbol;Acc:1067] [ENST00000397814]
A_33_P3313640	0.0878667	9.68	10.84	1.16	A_33_P3313640	Unknown
A_32_P402924	0.0731854	10.78	11.94	1.16	LOC400794	hypothetical LOC400794 (LOC400794)
A_19_P00809053	0.00843811	9	10.17	1.16	lincRNA:chr16:11294824-11305774_F	lincRNA:chr16:11294824-11305774 forward strand
A_23_P361584	0.09747	8.5	9.66	1.16	TMEM154	transmembrane protein 154 (TMEM154)
A_23_P357185	0.285842	11.9335	13.0933	1.15983	CHDH	choline dehydrogenase (CHDH)
A_24_P73370	0.147544	8.758	9.91767	1.15967	ULK1	unc-51-like kinase 1 (C. elegans) (ULK1)
A_24_P101391	0.120412	6.406	7.56533	1.15933	YBX1	Y box binding protein 1 (YBX1)
A_19_P00804535	0.219626	7.0895	8.24867	1.15917	lincRNA:chr18:72333387-72341887_R	lincRNA:chr18:72333387-72341887 reverse strand
A_24_P298013	0.128492	10.6805	11.8397	1.15917	GTPBP2	GTP binding protein 2 (GTPBP2)
A_19_P00802105	0.302269	6.195	7.354	1.159	lincRNA:chr12:4802364-4808389_R	lincRNA:chr12:4802364-4808389 reverse strand
A_23_P213085	0.286525	7.958	9.11667	1.15867	SLC10A7	solute carrier family 10 (sodium/bile acid cotransporter family)
A_19_P00812742	0.223353	8.9315	10.09	1.1585	lincRNA:chr9:14316575-14324575_R	lincRNA:chr9:14316575-14324575 reverse strand
A_23_P8754	0.187623	10.432	11.5903	1.15833	AASS	aminoadipate-semialdehyde synthase (AASS)
A_23_P26865	0.11353	5.901	7.059	1.158	MYH3	myosin
A_23_P49448	0.168753	12.635	13.7927	1.15767	FA2H	fatty acid 2-hydroxylase (FA2H)
A_23_P212284	0.192585	7.7005	8.858	1.1575	POC1A	POC1 centriolar protein homolog A (Chlamydomonas) (POC1A)
A_19_P00811430	0.106629	8.3715	9.52867	1.15717	lincRNA:chr15:25259617-25259940_F	lincRNA:chr15:25259617-25259940 forward strand
A_24_P506977	0.141609	8.6375	9.79433	1.15683	C7orf40	chromosome 7 open reading frame 40 (C7orf40)
A_23_P300867	0.13875	7.489	8.64533	1.15633	MIPOL1	mirror-image polydactyly 1 (MIPOL1)
A_23_P21943	0.264779	7.8095	8.96567	1.15617	SAGE1	sarcoma antigen 1 (SAGE1)
A_23_P4798	0.201009	6.876	8.03133	1.15533	ZNF581	zinc finger protein 581 (ZNF581)
A_23_P170541	0.143108	8.5295	9.68367	1.15417	KCNH6	potassium voltage-gated channel
A_23_P356694	0.304687	7.2105	8.36367	1.15317	DEFB123	defensin
A_23_P168092	0.156029	10.9125	12.0653	1.15283	ENST00000383418	ens|lymphocyte antigen 6 complex
A_24_P465772	0.640458	9.616	10.7687	1.15267	RPSAP52	ribosomal protein SA pseudogene 52 (RPSAP52)
A_33_P3279475	0.231212	8.2035	9.35567	1.15217	AF116680	gb|Homo sapiens PRO2007 mRNA
A_33_P3371633	0.357829	10.9925	12.1433	1.15083	SORCS3	sortilin-related VPS10 domain containing receptor 3 (SORCS3)
A_33_P3218135	0.175993	5.9035	7.05433	1.15083	LOC100128554	hypothetical LOC100128554 (LOC100128554)
A_23_P55504	0.44413	10.18	11.3307	1.15067	OR3A2	olfactory receptor
A_24_P295877	0.0539651	8.18	9.32	1.15	CEP104	centrosomal protein 104kDa (CEP104)
A_23_P72770	0.0472814	11.66	12.81	1.15	USP44	ubiquitin specific peptidase 44 (USP44)
A_33_P3264960	0.095724	9.41	10.56	1.15	A_33_P3264960	Unknown
A_23_P111981	0.0505068	6.32	7.47	1.15	LYNX1	Ly6/neurotoxin 1 (LYNX1)
A_33_P3410274	0.0179373	7.28	8.43	1.15	A_33_P3410274	Unknown
A_23_P83599	0.0537906	8.28	9.44	1.15	PRKAR1B	protein kinase
A_23_P331063	0.0347699	7	8.15	1.15	PGK2	phosphoglycerate kinase 2 (PGK2)
A_19_P00323167	0.0913591	6.67	7.83	1.15	lincRNA:chr7:45019225-45026731_F	lincRNA:chr7:45019225-45026731 forward strand
A_33_P3287472	0.228245	10.2495	11.399	1.1495	DYSFIP1	dysferlin interacting protein 1 (DYSFIP1)
A_33_P3362636	0.240208	7.9535	9.10267	1.14917	CISD3	CDGSH iron sulfur domain 3 (CISD3)
A_23_P202245	0.215434	8.861	10.01	1.149	RET	ret proto-oncogene (RET)
A_33_P3384284	0.112083	9.987	11.1353	1.14833	FAM48B1	family with sequence similarity 48
A_32_P202182	0.31611	8.5325	9.68067	1.14817	SPDYE8P	speedy homolog E8 (Xenopus laevis)
A_33_P3215452	0.343956	8.006	9.154	1.148	A_33_P3215452	Unknown
A_19_P00805198	0.239526	8.793	9.941	1.148	lincRNA:chr6:127681282-127704857_R	lincRNA:chr6:127681282-127704857 reverse strand
A_24_P272917	0.199885	10.4455	11.5913	1.14583	USP17	ubiquitin specific peptidase 17 (USP17)
A_23_P329962	0.246829	11.4315	12.577	1.1455	08/03/14	Sad1 and UNC84 domain containing 3 (SUN3)
A_23_P143748	0.183348	8.911	10.0563	1.14533	TTLL12	tubulin tyrosine ligase-like family
A_19_P00316842	0.202791	7.1145	8.25933	1.14483	lincRNA:chr4:8191907-8194788_F	lincRNA:chr4:8191907-8194788 forward strand
A_33_P3287039	0.162642	9.302	10.4467	1.14467	TFPT	TCF3 (E2A) fusion partner (in childhood Leukemia) (TFPT)
A_19_P00800282	0.168114	8.7005	9.845	1.1445	lincRNA:chr6:5013951-5056876_F	lincRNA:chr6:5013951-5056876 forward strand
A_33_P3417404	0.302144	12.0265	13.171	1.1445	FAM87B	ref|PREDICTED: Homo sapiens family with sequence similarity 87
A_24_P417706	0.363016	6.154	7.29833	1.14433	MXD3	MAX dimerization protein 3 (MXD3)
A_24_P226355	0.499285	8.5535	9.69667	1.14317	RANBP9	RAN binding protein 9 (RANBP9)
A_23_P145197	0.391822	8.801	9.944	1.143	BYSL	bystin-like (BYSL)
A_19_P00318919	0.124048	7.941	9.083	1.142	lincRNA:chr6:147232961-147453122_R	lincRNA:chr6:147232961-147453122 reverse strand
A_23_P130194	0.170098	8.208	9.35	1.142	PYCR1	pyrroline-5-carboxylate reductase 1 (PYCR1)
A_33_P3244585	0.237232	8.6325	9.77433	1.14183	FHAD1	forkhead-associated (FHA) phosphopeptide binding domain 1 (FHAD1)
A_23_P151267	0.146419	10.811	11.9527	1.14167	LIMA1	LIM domain and actin binding 1 (LIMA1)
A_33_P3394853	0.148788	10.4095	11.5507	1.14117	LOC100132215	hypothetical LOC100132215 (LOC100132215)
A_23_P413224	0.0817543	7.2	8.34	1.14	NCR2	natural cytotoxicity triggering receptor 2 (NCR2)
A_23_P90804	0.0434448	6.41	7.55	1.14	MAP4K4	mitogen-activated protein kinase kinase kinase kinase 4 (MAP4K4)
A_23_P215060	0.0651582	8.43	9.57	1.14	PODXL	podocalyxin-like (PODXL)
A_23_P252783	0.0289083	8.24	9.38	1.14	SLC2A8	solute carrier family 2 (facilitated glucose transporter)
A_23_P254896	0.0974209	10.11	11.25	1.14	FGF16	fibroblast growth factor 16 (FGF16)
A_23_P362712	0.0455152	7.66	8.8	1.14	ABHD11	abhydrolase domain containing 11 (ABHD11)
A_33_P3319780	0.239784	7.412	8.552	1.14	PRR7	gb|Homo sapiens cDNA FLJ43428 fis
A_19_P00331350	0.0736983	8.76	9.9	1.14	lincRNA:chr8:130695693-130741043_R	lincRNA:chr8:130695693-130741043 reverse strand
A_24_P204214	0.0835007	11.41	12.55	1.14	NCOR1	nuclear receptor corepressor 1 (NCOR1)
A_33_P3329784	0.0472063	8.22	9.36	1.14	ANKLE2	ankyrin repeat and LEM domain containing 2 (ANKLE2)
A_33_P3254412	0.0657606	9.39	10.54	1.14	ULK2	unc-51-like kinase 2 (C. elegans) (ULK2)
A_19_P00321968	0.0687217	10.6	11.74	1.14	lincRNA:chr22:35829799-35830277_F	lincRNA:chr22:35829799-35830277 forward strand
A_19_P00322724	0.0959204	7.79	8.93	1.14	lincRNA:chr6:107194959-107220168_F	lincRNA:chr6:107194959-107220168 forward strand
A_19_P00320400	0.122004	8.9225	10.0623	1.13983	lincRNA:chrX:102024094-102081985_F	lincRNA:chrX:102024094-102081985 forward strand
A_24_P187948	0.242555	6.671	7.81067	1.13967	BID	BH3 interacting domain death agonist (BID)
A_32_P16315	0.169698	7.779	8.918	1.139	TUBB8	tubulin
A_23_P143127	0.213517	7.921	9.05967	1.13867	EML4	echinoderm microtubule associated protein like 4 (EML4)
A_23_P14019	0.264719	6.93	8.06767	1.13767	APOBEC1	apolipoprotein B mRNA editing enzyme
A_33_P3228466	0.195787	15.543	16.6807	1.13767	FXYD3	FXYD domain containing ion transport regulator 3 (FXYD3)
A_24_P239419	0.21811	6.4955	7.63233	1.13683	EPM2A	epilepsy
A_24_P230721	0.380324	6.0365	7.173	1.1365	WDR73	WD repeat domain 73 (WDR73)
A_23_P62276	0.218213	13.892	15.028	1.136	NKAP	NFKB activating protein (NKAP)
A_33_P3268582	0.308809	8.5395	9.675	1.1355	OR4F29	olfactory receptor
A_19_P00812404	0.321631	6.1465	7.28067	1.13417	lincRNA:chr11:22897999-23028349_R	lincRNA:chr11:22897999-23028349 reverse strand
A_23_P21120	0.152256	6.3525	7.48633	1.13383	MED14	ens|mediator complex subunit 14 [Source:HGNC Symbol;Acc:2370] [ENST00000324817]
A_24_P153456	0.293939	9.4395	10.5733	1.13383	ZDHHC11	zinc finger
A_32_P9575	0.463145	5.754	6.88767	1.13367	MRPL45	mitochondrial ribosomal protein L45 (MRPL45)
A_33_P3393350	0.177886	12.5325	13.666	1.1335	RHOT2	ras homolog gene family
A_23_P62868	0.203523	7.8615	8.995	1.1335	EXOSC10	exosome component 10 (EXOSC10)
A_24_P926400	0.379034	6.4025	7.53533	1.13283	GGA1	golgi-associated
A_24_P314786	0.10783	10.421	11.553	1.132	SLC4A10	solute carrier family 4
A_24_P7467	0.295153	7.846	8.97767	1.13167	OTOL1	otolin 1 (OTOL1)
A_23_P122947	0.119201	6.6685	7.8	1.1315	AVL9	AVL9 homolog (S. cerevisiase) (AVL9)
A_33_P3407434	0.484302	13.5125	14.644	1.1315	ENST00000412403	gb|BX117604 Soares_fetal_liver_spleen_1NFLS_S1 Homo sapiens cDNA clone IMAGp998E051013
A_33_P3327822	0.269265	6.0695	7.20067	1.13117	SH3BGR	SH3 domain binding glutamic acid-rich protein (SH3BGR)
A_23_P92650	0.181285	14.085	15.2153	1.13033	SLC25A2	solute carrier family 25 (mitochondrial carrier; ornithine transporter) member 2 (SLC25A2)
A_24_P910667	0.344169	12.9985	14.1287	1.13017	ENST00000542595	ens|FGF-2 activity-associated protein 3HCG2027030 [Source:UniProtKB/TrEMBL;Acc:Q96PS2] [ENST00000542595]
A_33_P3272184	0.0767135	10.73	11.86	1.13	LOC100131532	hypothetical LOC100131532 (LOC100131532)
A_23_P388871	0.0273918	7.45	8.58	1.13	HIST4H4	histone cluster 4
A_33_P3300212	0.410271	7.867	8.997	1.13	BLCAP	bladder cancer associated protein (BLCAP)
A_33_P3330972	0.183791	9.211	10.341	1.13	A_33_P3330972	Unknown
A_23_P317729	0.0561874	6.17	7.3	1.13	SP7	Sp7 transcription factor (SP7)
A_23_P11262	0.0152122	6.67	7.8	1.13	F8A1	coagulation factor VIII-associated 1 (F8A1)
A_24_P924591	0.0947095	15.63	16.76	1.13	VEZF1	vascular endothelial zinc finger 1 (VEZF1)
A_23_P65699	0.0683104	7.8	8.93	1.13	SPG11	spastic paraplegia 11 (autosomal recessive) (SPG11)
A_19_P00320387	0.0435013	9	10.14	1.13	lincRNA:chr7:116211022-116213798_R	lincRNA:chr7:116211022-116213798 reverse strand
A_24_P315184	0.358405	6.001	7.13	1.129	ENST00000460355	gb|Homo sapiens mRNA for ribosomal protein L12 variant protein. [AB209471]
A_33_P3306510	0.497632	6.7905	7.91933	1.12883	NUP153	nucleoporin 153kDa (NUP153)
A_23_P134295	0.228607	5.9895	7.11733	1.12783	NUDT1	nudix (nucleoside diphosphate linked moiety X)-type motif 1 (NUDT1)
A_33_P3310644	0.127052	6.517	7.64467	1.12767	OR4L1	olfactory receptor
A_19_P00809623	0.136107	6.603	7.73033	1.12733	lincRNA:chr6:80248431-80271556_F	lincRNA:chr6:80248431-80271556 forward strand
A_33_P3325952	0.10683	10.896	12.0233	1.12733	AK022213	gb|Homo sapiens cDNA FLJ12151 fis
A_23_P124224	0.286698	11.3385	12.465	1.1265	DHX8	DEAH (Asp-Glu-Ala-His) box polypeptide 8 (DHX8)
A_19_P00809566	0.184056	13.8285	14.955	1.1265	lincRNA:chr11:124916790-124925765_F	lincRNA:chr11:124916790-124925765 forward strand
A_24_P103886	0.422548	5.9475	7.07367	1.12617	IDI1	isopentenyl-diphosphate delta isomerase 1 (IDI1)
A_23_P36464	0.519151	9.4835	10.6093	1.12583	C12orf11	chromosome 12 open reading frame 11 (C12orf11)
A_19_P00324053	0.171946	6.2115	7.337	1.1255	lincRNA:chr1:192962627-192968077_R	lincRNA:chr1:192962627-192968077 reverse strand
A_32_P43465	0.160508	6.088	7.21333	1.12533	ZNF182	zinc finger protein 182 (ZNF182)
A_19_P00320924	0.155271	8.3775	9.50233	1.12483	lincRNA:chr5:27472398-27496506_F	lincRNA:chr5:27472398-27496506 forward strand
A_24_P182254	0.397826	12.495	13.6197	1.12467	AMELY	amelogenin
A_33_P3269789	0.210717	11.7175	12.8413	1.12383	ENST00000390378	ens|T cell receptor beta variable 5-7 (non-functional) [Source:HGNC Symbol;Acc:12224] [ENST00000390378]
A_19_P00800274	0.123752	12.284	13.4077	1.12367	lincRNA:chr8:91113099-91397399_F	lincRNA:chr8:91113099-91397399 forward strand
A_23_P116898	0.328198	6.064	7.18733	1.12333	A2M	alpha-2-macroglobulin (A2M)
A_23_P340890	0.497254	8.547	9.67033	1.12333	THAP3	THAP domain containing
A_19_P00808857	0.602655	7.027	8.14967	1.12267	lincRNA:chr8:91542599-91552646_R	lincRNA:chr8:91542599-91552646 reverse strand
A_33_P3853394	0.361167	10.462	11.5843	1.12233	LOC283738	hypothetical LOC283738 (LOC283738)
A_19_P00325585	0.309159	7.2365	8.35867	1.12217	lincRNA:chr5:86405094-86425344_F	lincRNA:chr5:86405094-86425344 forward strand
A_24_P248053	0.127427	8.38	9.502	1.122	TOP1MT	topoisomerase (DNA) I
A_23_P44867	0.186465	9.1365	10.258	1.1215	AMBN	ameloblastin (enamel matrix protein) (AMBN)
A_23_P16157	0.311241	14.0065	15.127	1.1205	KHSRP	KH-type splicing regulatory protein (KHSRP)
A_33_P3318861	0.00696476	8.98	10.1	1.12	DYTN	dystrotelin (DYTN)
A_32_P440667	0.0876554	6.14	7.26	1.12	SYNPO2	synaptopodin 2 (SYNPO2)
A_24_P540057	0.0807485	9.77	10.89	1.12	CA5A	carbonic anhydrase VA
A_33_P3405946	0.0966225	8.42	9.54	1.12	RBM39	RNA binding motif protein 39 (RBM39)
A_24_P161036	0.066518	10.63	11.75	1.12	ACOT1	acyl-CoA thioesterase 1 (ACOT1)
A_33_P3346826	0.492288	6.57	7.69	1.12	IL32	interleukin 32 (IL32)
A_23_P368645	0.0908347	6.37	7.49	1.12	AGPS	alkylglycerone phosphate synthase (AGPS)
A_19_P00802094	0.0801461	12.41	13.53	1.12	lincRNA:chr1:219388727-219395627_R	lincRNA:chr1:219388727-219395627 reverse strand
A_19_P00811778	0.217111	11.234	12.353	1.119	lincRNA:chr2:192029705-192099155_R	lincRNA:chr2:192029705-192099155 reverse strand
A_33_P3316978	0.157036	10.22	11.3387	1.11867	RNF207	ring finger protein 207 (RNF207)
A_19_P00811840	0.186953	7.029	8.14767	1.11867	lincRNA:chr15:49013058-49023267_R	lincRNA:chr15:49013058-49023267 reverse strand
A_23_P23966	0.190673	11.225	12.3437	1.11867	ZNF488	zinc finger protein 488 (ZNF488)
A_33_P3317331	0.310652	12.511	13.629	1.118	ENST00000381778	ens|cDNA FLJ26336 fis
A_23_P65857	0.165071	9.6045	10.7223	1.11783	TMCO5A	transmembrane and coiled-coil domains 5A (TMCO5A)
A_23_P29096	0.222564	7.812	8.92967	1.11767	PDE9A	phosphodiesterase 9A (PDE9A)
A_33_P3342081	0.163519	7.0735	8.18933	1.11583	PRDM1	PR domain containing 1
A_19_P00800880	0.186947	6.5635	7.67933	1.11583	lincRNA:chr6:144408057-144415732_R	lincRNA:chr6:144408057-144415732 reverse strand
A_19_P00322142	0.107193	10.7485	11.8643	1.11583	lincRNA:chr13:54701000-54707001_R	lincRNA:chr13:54701000-54707001 reverse strand
A_19_P00331944	0.163129	5.788	6.90367	1.11567	lincRNA:chr11:94610102-94620077_R	lincRNA:chr11:94610102-94620077 reverse strand
A_23_P116743	0.526871	7.273	8.38733	1.11433	LOC338799	hypothetical LOC338799 (LOC338799)
A_33_P3287310	0.188883	9.3175	10.43	1.1125	A_33_P3287310	Unknown
A_19_P00325968	0.350516	13.3515	14.4637	1.11217	lincRNA:chr12:130629722-130642097_R	lincRNA:chr12:130629722-130642097 reverse strand
A_33_P3241782	0.144488	8.46	9.57167	1.11167	ADD2	adducin 2 (beta) (ADD2)
A_33_P3222243	0.223242	6.68	7.79133	1.11133	A_33_P3222243	Unknown
A_33_P3288754	0.118101	8.228	9.339	1.111	C19orf48	chromosome 19 open reading frame 48 (C19orf48)
A_23_P117933	0.419496	5.8945	7.00533	1.11083	GCSH	glycine cleavage system protein H (aminomethyl carrier) (GCSH)
A_33_P3267482	0.154877	6.383	7.49367	1.11067	KIAA1804	mixed lineage kinase 4 (KIAA1804)
A_32_P184168	0.295219	6.19	7.30067	1.11067	LOC441052	gb|Homo sapiens clone 25058 mRNA sequence. [AF131741]
A_33_P3297302	0.15276	8.5205	9.631	1.1105	ELMOD3	ELMO/CED-12 domain containing 3 (ELMOD3)
A_33_P3296940	0.0177929	6.01	7.11	1.11	FNDC3B	fibronectin type III domain containing 3B (FNDC3B)
A_33_P3406904	0.0656405	6.6	7.71	1.11	A_33_P3406904	Unknown
A_19_P00320966	0.00915027	9.5	10.61	1.11	lincRNA:chr8:126934614-126963493_R	lincRNA:chr8:126934614-126963493 reverse strand
A_33_P3359368	0.0417028	10	11.1	1.11	DHRS4L1	dehydrogenase/reductase (SDR family) member 4 like 1 (DHRS4L1)
A_33_P3224680	0.395617	9.891	11.001	1.11	ENST00000370143	ens|coiled-coil domain containing 76 [Source:HGNC Symbol;Acc:25502] [ENST00000370143]
A_23_P81760	0.00787867	6.52	7.63	1.11	QKI	quaking homolog
A_33_P3323599	0.0391609	8.72	9.83	1.11	CCDC129	gb|Homo sapiens cDNA FLJ38344 fis
A_33_P3396419	0.0617427	11.73	12.84	1.11	A_33_P3396419	Unknown
A_33_P3233659	0.0856434	10.78	11.89	1.11	RPP30	ribonuclease P/MRP 30kDa subunit (RPP30)
A_19_P00810959	0.0237273	5.91	7.02	1.11	lincRNA:chr2:8708024-8739224_R	lincRNA:chr2:8708024-8739224 reverse strand
A_33_P3317327	0.00484989	7.52	8.63	1.11	ENST00000355722	ens|transient receptor potential cation channel
A_33_P3421275	0.0815519	11.11	12.23	1.11	NKX6-3	NK6 homeobox 3 (NKX6-3)
A_33_P3230709	0.00874688	9.11	10.22	1.11	KIF1C	kinesin family member 1C (KIF1C)
A_24_P166613	0.0454503	10.09	11.2	1.11	EPDR1	ependymin related protein 1 (zebrafish) (EPDR1)
A_23_P20248	0.0820994	7.75	8.86	1.11	MAP2K1	mitogen-activated protein kinase kinase 1 (MAP2K1)
A_33_P3275510	0.0486388	8.24	9.36	1.11	C20orf196	chromosome 20 open reading frame 196 (C20orf196)
A_19_P00801844	0.064656	11.82	12.94	1.11	lincRNA:chr12:60375008-60734083_R	lincRNA:chr12:60375008-60734083 reverse strand
A_19_P00324735	0.428689	8.792	9.90133	1.10933	lincRNA:chr12:114196867-114203667_F	lincRNA:chr12:114196867-114203667 forward strand
A_23_P54170	0.146886	6.845	7.95333	1.10833	MED6	mediator complex subunit 6 (MED6)
A_24_P7202	0.636546	8.5425	9.65067	1.10817	KIDINS220	kinase D-interacting substrate
A_23_P217737	0.322741	6.172	7.27967	1.10767	ATP7A	ATPase
A_23_P424597	0.207317	7.561	8.668	1.107	C19orf25	chromosome 19 open reading frame 25 (C19orf25)
A_19_P00326972	0.133696	10.6195	11.7263	1.10683	lincRNA:chr2:64469571-64523396_R	lincRNA:chr2:64469571-64523396 reverse strand
A_33_P3307536	0.321866	6.816	7.92267	1.10667	NCRNA00281	non-protein coding RNA 281 (NCRNA00281)
A_32_P89899	0.110126	9.876	10.9823	1.10633	GABRG1	gamma-aminobutyric acid (GABA) A receptor
A_19_P00808319	0.244442	12.298	13.4043	1.10633	lincRNA:chr12:68383224-68415107_F	lincRNA:chr12:68383224-68415107 forward strand
A_19_P00328078	0.266122	6.145	7.25067	1.10567	lincRNA:chr1:46985688-46997737_R	lincRNA:chr1:46985688-46997737 reverse strand
A_24_P339416	0.505595	5.9815	7.087	1.1055	ARSG	arylsulfatase G (ARSG)
A_23_P35399	0.203979	7.748	8.853	1.105	ANXA11	annexin A11 (ANXA11)
A_33_P3224020	0.246264	6.9385	8.043	1.1045	ARAF2P	gb|Homo sapiens v-raf murine sarcoma 3611 viral oncogene homolog pseudogene
A_23_P52430	0.287834	11.686	12.7897	1.10367	WNT8B	wingless-type MMTV integration site family
A_23_P398637	0.105864	8.087	9.19033	1.10333	RG9MTD2	RNA (guanine-9-) methyltransferase domain containing 2 (RG9MTD2)
A_33_P3387696	0.115857	8.3115	9.41433	1.10283	TMBIM4	transmembrane BAX inhibitor motif containing 4 (TMBIM4)
A_33_P3224809	0.259196	7.3205	8.423	1.1025	IL17RA	interleukin 17 receptor A (IL17RA)
A_19_P00332568	0.350313	11.5085	12.6107	1.10217	lincRNA:chr1:95186012-95196686_R	lincRNA:chr1:95186012-95196686 reverse strand
A_33_P3232269	0.240765	8.3295	9.43133	1.10183	OK/SW-CL.36	gb|Homo sapiens mRNA for OK/SW-CL.36
A_23_P133543	0.276978	6.347	7.44867	1.10167	KLHL3	kelch-like 3 (Drosophila) (KLHL3)
A_24_P365526	0.205859	7.777	8.87833	1.10133	HCK	hemopoietic cell kinase (HCK)
A_33_P3325753	0.417515	10.285	11.386	1.101	TRIOBP	TRIO and F-actin binding protein (TRIOBP)
A_24_P271773	0.147387	8.449	9.55	1.101	PCDHB17	protocadherin beta 17 pseudogene (PCDHB17)
A_33_P3240966	0.0682278	8.61	9.7	1.1	A_33_P3240966	Unknown
A_19_P00323375	0.0424446	6.96	8.06	1.1	lincRNA:chr22:28316350-28322975_F	lincRNA:chr22:28316350-28322975 forward strand
A_33_P3321324	0.00490656	8.52	9.62	1.1	FLJ37786	ref|PREDICTED: Homo sapiens hypothetical LOC642691 (FLJ37786)
A_33_P3257155	0.0342719	7.41	8.5	1.1	ENST00000370442	ens|small ArfGAP 1 [Source:HGNC Symbol;Acc:19651] [ENST00000370442]
A_23_P52639	0.0933991	11.06	12.15	1.1	COX8A	cytochrome c oxidase subunit VIIIA (ubiquitous) (COX8A)
A_33_P3236734	0.0844255	8.02	9.12	1.1	CLEC17A	C-type lectin domain family 17
A_33_P3340613	0.02584	9.35	10.45	1.1	FAM95B1	family with sequence similarity 95
A_33_P3341851	0.00778675	10.45	11.55	1.1	ENST00000309071	ens|chromosome 4 open reading frame 21 [Source:HGNC Symbol;Acc:25654] [ENST00000309071]
A_23_P26687	0.00079511	9.91	11.02	1.1	TMEM186	transmembrane protein 186 (TMEM186)
A_33_P3372941	0.0441106	7.49	8.59	1.1	TINF2	TERF1 (TRF1)-interacting nuclear factor 2 (TINF2)
A_32_P85042	0.164053	5.9225	7.02233	1.09983	ENST00000397094	ens|HCG2000535cDNA FLJ32177 fis
A_33_P3339006	0.249136	7.268	8.367	1.099	NCRNA00113	gb|wh41c09.x1 NCI_CGAP_Kid11 Homo sapiens cDNA clone IMAGE:2383312 3' similar to contains L1.t2 L1 repetitive element ;
A_23_P15108	0.146383	5.7775	6.87633	1.09883	YPEL3	yippee-like 3 (Drosophila) (YPEL3)
A_24_P822692	0.259284	8.627	9.72567	1.09867	LOC643669	ref|PREDICTED: Homo sapiens hypothetical protein LOC643669
A_33_P3377239	0.156628	6.3755	7.474	1.0985	LOC100270804	hypothetical LOC100270804 (LOC100270804)
A_23_P355455	0.517312	6.9055	8.00367	1.09817	TBC1D5	TBC1 domain family
A_33_P3354291	0.413765	8.3495	9.44733	1.09783	ENST00000545795	ref|PREDICTED: Homo sapiens KIAA1656 protein (KIAA1656)
A_33_P3261097	0.510126	5.881	6.97867	1.09767	A_33_P3261097	Unknown
A_23_P403521	0.21229	5.846	6.943	1.097	C7orf36	chromosome 7 open reading frame 36 (C7orf36)
A_19_P00803273	0.305553	7.4915	8.58833	1.09683	lincRNA:chr21:21322604-21759979_F	lincRNA:chr21:21322604-21759979 forward strand
A_23_P254756	0.104297	10.811	11.9077	1.09667	CD164	CD164 molecule
A_33_P3359473	0.278193	13.4715	14.5673	1.09583	SUV420H2	suppressor of variegation 4-20 homolog 2 (Drosophila) (SUV420H2)
A_33_P3322428	0.132428	6.902	7.997	1.095	MARK4	MAP/microtubule affinity-regulating kinase 4 (MARK4)
A_24_P137522	0.232793	5.738	6.83233	1.09433	USP53	ubiquitin specific peptidase 53 (USP53)
A_24_P336931	0.263086	10.7445	11.8387	1.09417	ANKRD36	ankyrin repeat domain 36 (ANKRD36)
A_23_P326157	0.274926	11.632	12.726	1.094	GAL3ST2	galactose-3-O-sulfotransferase 2 (GAL3ST2)
A_23_P99360	0.277974	10.5045	11.597	1.0925	TRIM13	tripartite motif containing 13 (TRIM13)
A_19_P00319509	0.127467	5.88	6.97167	1.09167	lincRNA:chr3:62936128-63109917_F	lincRNA:chr3:62936128-63109917 forward strand
A_33_P3213155	0.219238	9.506	10.5977	1.09167	psiTPTE22	TPTE pseudogene (psiTPTE22)
A_23_P36183	0.194926	7.0735	8.165	1.0915	GTF2H1	general transcription factor IIH
A_19_P00810045	0.265642	8.0065	9.098	1.0915	lincRNA:chr2:224475831-224587681_F	lincRNA:chr2:224475831-224587681 forward strand
A_32_P192376	0.27617	7.3705	8.462	1.0915	ENPP1	ectonucleotide pyrophosphatase/phosphodiesterase 1 (ENPP1)
A_33_P3788355	0.160707	8.7685	9.86	1.0915	NAV2-AS4	NAV2 antisense RNA 4 (non-protein coding) (NAV2-AS4)
A_33_P3280841	0.141969	9.967	11.0577	1.09067	LOC388387	hypothetical LOC388387 (LOC388387)
A_23_P48816	0.0829316	8.81	9.9	1.09	SLC28A2	solute carrier family 28 (sodium-coupled nucleoside transporter)
A_19_P00324587	0.0143853	8.43	9.51	1.09	lincRNA:chrX:130825494-130847879_R	lincRNA:chrX:130825494-130847879 reverse strand
A_24_P32520	0.0905305	8	9.09	1.09	RNF214	ring finger protein 214 (RNF214)
A_33_P3283971	0.0163099	7.13	8.22	1.09	NFKBIL1	nuclear factor of kappa light polypeptide gene enhancer in B-cells inhibitor-like 1 (NFKBIL1)
A_19_P00325965	0.09032	6.18	7.27	1.09	lincRNA:chr16:54944999-54959642_R	lincRNA:chr16:54944999-54959642 reverse strand
A_19_P00322379	0.0866542	7.23	8.32	1.09	lincRNA:chr2:216542746-216554494_R	lincRNA:chr2:216542746-216554494 reverse strand
A_32_P831181	0.0661197	11.79	12.88	1.09	BRI3BP	BRI3 binding protein (BRI3BP)
A_19_P00316594	0.0250492	8.19	9.28	1.09	lincRNA:chr6:139017504-139018425_R	lincRNA:chr6:139017504-139018425 reverse strand
A_33_P3382236	0.0329024	8.97	10.06	1.09	KIAA1598	KIAA1598 (KIAA1598)
A_32_P163169	0.00658186	5.97	7.07	1.09	VDAC1	voltage-dependent anion channel 1 (VDAC1)
A_23_P203773	0.263218	9.6665	10.756	1.0895	CCDC34	coiled-coil domain containing 34 (CCDC34)
A_33_P3237110	0.191896	5.85	6.939	1.089	GPR137C	G protein-coupled receptor 137C (GPR137C)
A_19_P00807628	0.15074	6.672	7.76067	1.08867	lincRNA:chr6:138901082-139020207_F	lincRNA:chr6:138901082-139020207 forward strand
A_32_P935906	0.422682	6.5785	7.66633	1.08783	C8orf77	chromosome 8 open reading frame 77 (C8orf77)
A_19_P00808722	0.503261	6.8935	7.98133	1.08783	lincRNA:chr2:143440730-143546030_R	lincRNA:chr2:143440730-143546030 reverse strand
A_23_P69012	0.165437	8.705	9.79167	1.08667	CCR8	chemokine (C-C motif) receptor 8 (CCR8)
A_19_P00331164	0.160373	11.388	12.4747	1.08667	lincRNA:chr1:207971227-208042127_R	lincRNA:chr1:207971227-208042127 reverse strand
A_19_P00807728	0.116154	9.4115	10.4977	1.08617	lincRNA:chr8:23345555-23377430_R	lincRNA:chr8:23345555-23377430 reverse strand
A_32_P137035	0.24421	5.881	6.967	1.086	TRIM27	tripartite motif containing 27 (TRIM27)
A_33_P3322353	0.162948	10.3995	11.485	1.0855	CAPZA2	capping protein (actin filament) muscle Z-line
A_23_P23292	0.359296	5.9785	7.064	1.0855	RXRG	retinoid X receptor
A_23_P41246	0.244741	7.133	8.21733	1.08433	MFSD10	major facilitator superfamily domain containing 10 (MFSD10)
A_19_P00807729	0.152275	7.4345	8.518	1.0835	lincRNA:chr3:106526585-106630535_R	lincRNA:chr3:106526585-106630535 reverse strand
A_33_P3241511	0.347735	9.0805	10.1637	1.08317	SERPIND1	serpin peptidase inhibitor
A_19_P00811809	0.111342	11.214	12.297	1.083	lincRNA:chr1:113540052-113551227_F	lincRNA:chr1:113540052-113551227 forward strand
A_23_P163711	0.128071	9.1855	10.268	1.0825	FAM57B	family with sequence similarity 57
A_24_P690811	0.189383	9.9175	11	1.0825	ASPDH	aspartate dehydrogenase domain containing (ASPDH)
A_23_P372660	0.0282672	6.18	7.26	1.08	GAPVD1	GTPase activating protein and VPS9 domains 1 (GAPVD1)
A_19_P00812769	0.0984326	10.31	11.39	1.08	lincRNA:chr8:125471969-125486269_F	lincRNA:chr8:125471969-125486269 forward strand
A_33_P3349651	0.0386036	6.95	8.02	1.08	SWAP70	SWAP switching B-cell complex 70kDa subunit (SWAP70)
A_23_P24926	0.025215	6.39	7.47	1.08	FNTA	farnesyltransferase
A_24_P753161	0.0406256	11.48	12.56	1.08	BMPR2	bone morphogenetic protein receptor
A_23_P34066	0.00569308	9.41	10.49	1.08	IL9R	interleukin 9 receptor (IL9R)
A_23_P38618	0.0355099	7.66	8.74	1.08	PIGL	phosphatidylinositol glycan anchor biosynthesis
A_19_P00323477	0.134608	7.364	8.444	1.08	lincRNA:chr16:86616024-86626124_F	lincRNA:chr16:86616024-86626124 forward strand
A_19_P00807126	0.0823943	6.61	7.69	1.08	lincRNA:chr1:156851776-156860276_F	lincRNA:chr1:156851776-156860276 forward strand
A_23_P312150	0.0656488	7.75	8.83	1.08	EDN2	endothelin 2 (EDN2)
A_23_P214638	0.00798315	6.37	7.45	1.08	EHMT2	euchromatic histone-lysine N-methyltransferase 2 (EHMT2)
A_23_P126584	0.0864107	12.7	13.78	1.08	CD5L	CD5 molecule-like (CD5L)
A_33_P3320010	0.256148	6.8845	7.96433	1.07983	SCML2	sex comb on midleg-like 2 (Drosophila) (SCML2)
A_19_P00321213	0.324382	6.007	7.08667	1.07967	lincRNA:chr22:46475675-46476159_F	lincRNA:chr22:46475675-46476159 forward strand
A_24_P226278	0.183303	8.5915	9.671	1.0795	PHF15	PHD finger protein 15 (PHF15)
A_19_P00801368	0.300469	15.6875	16.766	1.0785	lincRNA:chr1:219488677-219519402_F	lincRNA:chr1:219488677-219519402 forward strand
A_33_P3296499	0.271787	6.8605	7.93867	1.07817	PTPRK	protein tyrosine phosphatase
A_23_P58169	0.19237	9.433	10.5103	1.07733	NPY2R	neuropeptide Y receptor Y2 (NPY2R)
A_23_P67399	0.109769	10.901	11.9783	1.07733	STRN4	striatin
A_33_P3224090	0.298225	13.9065	14.983	1.0765	LOC283682	gb|Homo sapiens cDNA clone IMAGE:5266107. [BC037497]
A_24_P538403	0.276896	8.173	9.24933	1.07633	ROCK1	Rho-associated
A_23_P96325	0.188977	7.4035	8.47967	1.07617	ERCC6L	excision repair cross-complementing rodent repair deficiency
A_33_P3368144	0.434021	5.8795	6.95567	1.07617	LOC652614	ref|PREDICTED: Homo sapiens BOLA class I histocompatibility antigen
A_33_P3387145	0.288042	7.9435	9.01967	1.07617	SH3KBP1	SH3-domain kinase binding protein 1 (SH3KBP1)
A_33_P3329028	0.133382	7.397	8.47267	1.07567	AKR1CL1	aldo-keto reductase family 1
A_23_P370684	0.163923	10.2815	11.3567	1.07517	TIGD4	tigger transposable element derived 4 (TIGD4)
A_23_P502464	0.245049	7.105	8.18	1.075	NOS2	nitric oxide synthase 2
ERCC-00108_60	0.147046	10.357	11.432	1.075	#N/A	#N/A
A_23_P43504	0.144354	8.9725	10.0473	1.07483	ABCA2	ATP-binding cassette
A_19_P00801945	0.650267	6.693	7.76633	1.07333	lincRNA:chr7:26530275-26535725_F	lincRNA:chr7:26530275-26535725 forward strand
A_23_P218770	0.284456	7.9385	9.01167	1.07317	RAC2	ras-related C3 botulinum toxin substrate 2 (rho family
A_19_P00330417	0.370485	10.0735	11.1463	1.07283	lincRNA:chr1:22419913-22441088_F	lincRNA:chr1:22419913-22441088 forward strand
A_33_P3290748	0.308569	11.0495	12.1223	1.07283	LOC648044	ref|PREDICTED: Homo sapiens guanine nucleotide binding protein (G protein)
A_19_P00330761	0.175432	8.569	9.64067	1.07167	lincRNA:chr8:66501846-66512866_F	lincRNA:chr8:66501846-66512866 forward strand
A_23_P383258	0.187513	8.062	9.13367	1.07167	GDA	guanine deaminase (GDA)
A_33_P3350913	0.417269	13.3645	14.436	1.0715	TSEN2	tRNA splicing endonuclease 2 homolog (S. cerevisiae) (TSEN2)
A_33_P3345638	0.150086	9.535	10.6063	1.07133	A_33_P3345638	Unknown
A_19_P00322932	0.153362	7.262	8.333	1.071	lincRNA:chr9:132251329-132265784_F	lincRNA:chr9:132251329-132265784 forward strand
A_23_P86532	0.359411	6.587	7.65733	1.07033	ENST00000263103	ens|bicaudal C homolog 1 (Drosophila) [Source:HGNC Symbol;Acc:19351] [ENST00000263103]
A_24_P320033	0.0496482	7.37	8.43	1.07	CD80	CD80 molecule (CD80)
A_24_P206624	0.00743769	8.49	9.56	1.07	FGFR2	fibroblast growth factor receptor 2 (FGFR2)
A_33_P3228709	0.00661839	9.95	11.02	1.07	KRTAP5-7	keratin associated protein 5-7 (KRTAP5-7)
A_23_P123454	0.0754258	7.6	8.66	1.07	NUDT18	nudix (nucleoside diphosphate linked moiety X)-type motif 18 (NUDT18)
A_23_P85893	0.0546615	11.54	12.61	1.07	C1orf85	chromosome 1 open reading frame 85 (C1orf85)
A_23_P146479	0.0498335	11.38	12.45	1.07	SURF2	surfeit 2 (SURF2)
A_23_P166023	0.0276894	6.31	7.38	1.07	PFDN4	prefoldin subunit 4 (PFDN4)
A_33_P3296975	0.0113696	7.76	8.84	1.07	ENST00000393544	gb|Homo sapiens cDNA FLJ36034 fis
A_23_P401774	0.360595	8.505	9.57467	1.06967	ELMOD1	ELMO/CED-12 domain containing 1 (ELMOD1)
A_33_P3287418	0.151652	8.713	9.78233	1.06933	ENST00000406876	ens|rhabdoid tumor deletion region gene 1 [Source:HGNC Symbol;Acc:13437] [ENST00000406876]
A_33_P3274562	0.243145	7.149	8.21667	1.06767	SLC19A3	solute carrier family 19
A_24_P315346	0.199469	9.121	10.1883	1.06733	POM121L8P	POM121 membrane glycoprotein-like 8 pseudogene (POM121L8P)
A_23_P58983	0.432548	6.381	7.44833	1.06733	TBC1D22B	TBC1 domain family
A_33_P3297390	0.122662	5.8915	6.958	1.0665	C3orf79	chromosome 3 open reading frame 79 (C3orf79)
A_33_P3362232	0.340537	5.732	6.798	1.066	ENST00000508955	Unknown
A_33_P3651994	0.176889	13.3515	14.417	1.0655	GNL3LP1	gb|Homo sapiens cDNA FLJ12595 fis
A_33_P3299421	0.472191	13.1045	14.17	1.0655	ZNF530	zinc finger protein 530 (ZNF530)
A_19_P00324420	0.290823	9.23	10.2953	1.06533	lincRNA:chr11:2017517-2017651_F	lincRNA:chr11:2017517-2017651 forward strand
A_19_P00809934	0.154842	10.4525	11.5173	1.06483	lincRNA:chr3:18308508-18310418_F	lincRNA:chr3:18308508-18310418 forward strand
A_33_P3522511	0.328398	7.357	8.42167	1.06467	KIAA0485	gb|Homo sapiens mRNA
A_33_P3413759	0.26301	5.901	6.96533	1.06433	ACER2	alkaline ceramidase 2 (ACER2)
A_19_P00317839	0.113463	12.8685	13.9323	1.06383	lincRNA:chr5:86263137-86433524_F	lincRNA:chr5:86263137-86433524 forward strand
A_24_P16249	0.510475	7.3795	8.44333	1.06383	ZNF479	zinc finger protein 479 (ZNF479)
A_33_P3354713	0.134537	9.463	10.5267	1.06367	ENST00000394790	ens|fucosyltransferase 11 (alpha (1
A_33_P3339070	0.122312	8.8075	9.87067	1.06317	LOC100216001	hypothetical LOC100216001 (LOC100216001)
A_24_P403150	0.368492	8.048	9.111	1.063	FLJ34503	hypothetical FLJ34503 (FLJ34503)
A_24_P340066	0.515412	8.8815	9.94233	1.06083	ELF4	E74-like factor 4 (ets domain transcription factor) (ELF4)
A_33_P3310625	0.214642	7.0105	8.07133	1.06083	AB306057	gb|Homo sapiens mRNA for T cell receptor alpha variable 40
A_33_P3226542	0.26728	12.3035	13.364	1.0605	SNORD3B-1	small nucleolar RNA
A_33_P3408221	0.166434	8.3855	9.446	1.0605	LOC729799	SEC14-like 1 pseudogene (LOC729799)
A_23_P44768	0.117161	5.9595	7.01967	1.06017	TBK1	TANK-binding kinase 1 (TBK1)
A_33_P3223116	0.428415	6.4575	7.51767	1.06017	ENST00000342645	ens|homeodomain interacting protein kinase 2 [Source:HGNC Symbol;Acc:14402] [ENST00000342645]
A_33_P3411328	0.0589521	5.92	6.97	1.06	LOC730227	hypothetical LOC730227 (LOC730227)
A_33_P3356210	0.0248552	6.54	7.6	1.06	B7H6	B7 homolog 6 (B7H6)
A_23_P126706	0.0556304	8.61	9.67	1.06	ANGPTL1	angiopoietin-like 1 (ANGPTL1)
A_24_P387875	0.0681316	9.36	10.43	1.06	KCNJ10	potassium inwardly-rectifying channel
A_33_P3568387	0.0103114	9.29	10.36	1.06	ASB4	ankyrin repeat and SOCS box containing 4 (ASB4)
A_33_P3564487	0.0423237	7.2	8.26	1.06	ENST00000456049	gb|Homo sapiens hypothetical protein LOC285878
A_23_P63929	0.0316828	8.64	9.71	1.06	WDR11	WD repeat domain 11 (WDR11)
A_33_P3279124	0.105249	6.708	7.76733	1.05933	FAM21C	family with sequence similarity 21
A_33_P3219578	0.100518	10.6875	11.7467	1.05917	ZIC1	gb|Human clone 23814 mRNA sequence. [U79264]
A_23_P329956	0.182329	9.3355	10.394	1.0585	SPATA3	spermatogenesis associated 3 (SPATA3)
A_33_P3242609	0.533627	6.961	8.01933	1.05833	FAM75D1	family with sequence similarity 75
A_19_P00323076	0.114962	6.9615	8.01967	1.05817	lincRNA:chr2:3172193-3183118_R	lincRNA:chr2:3172193-3183118 reverse strand
A_33_P3300142	0.107426	11.219	12.277	1.058	ANKFY1	ankyrin repeat and FYVE domain containing 1 (ANKFY1)
A_33_P3832857	0.24221	6.1155	7.17333	1.05783	HAUS2	HAUS augmin-like complex
A_23_P16908	0.520117	6.8695	7.927	1.0575	DHX57	DEAH (Asp-Glu-Ala-Asp/His) box polypeptide 57 (DHX57)
A_23_P4782	0.190103	9.161	10.2183	1.05733	CACNG7	calcium channel
A_33_P3414949	0.305024	9.983	11.0403	1.05733	PXMP2	gb|Homo sapiens peroxisomal membrane protein 2
A_32_P137939	0.258898	6.503	7.56	1.057	ACTB	actin
A_33_P3215557	0.199023	10.988	12.045	1.057	ADAMTS7	ADAM metallopeptidase with thrombospondin type 1 motif
A_33_P3355659	0.287174	10.57	11.627	1.057	SKOR1	SKI family transcriptional corepressor 1 (SKOR1)
A_23_P57856	0.400314	10.3715	11.4283	1.05683	BCL6	B-cell CLL/lymphoma 6 (BCL6)
A_19_P00329273	0.155984	8.4805	9.537	1.0565	lincRNA:chr11:113591565-113602440_F	lincRNA:chr11:113591565-113602440 forward strand
A_33_P3243622	0.19067	10.4775	11.5337	1.05617	DCAF8	DDB1 and CUL4 associated factor 8 (DCAF8)
A_23_P56380	0.176411	8.7905	9.84667	1.05617	ZC3H15	zinc finger CCCH-type containing 15 (ZC3H15)
A_33_P3387075	0.290057	8.041	9.09667	1.05567	A_33_P3387075	Unknown
A_23_P74435	0.207082	8.6995	9.75433	1.05483	C1orf50	chromosome 1 open reading frame 50 (C1orf50)
A_24_P769359	0.233336	5.8995	6.954	1.0545	WNK1	WNK lysine deficient protein kinase 1 (WNK1)
A_23_P2431	0.430657	5.9055	6.96	1.0545	C3AR1	complement component 3a receptor 1 (C3AR1)
A_23_P62607	0.151006	6.982	8.03633	1.05433	IL22RA1	interleukin 22 receptor
A_33_P3210916	0.205511	9.3005	10.354	1.0535	ENST00000479868	gb|Homo sapiens cDNA FLJ38310 fis
A_23_P201863	0.208855	8.592	9.645	1.053	CDK18	cyclin-dependent kinase 18 (CDK18)
A_19_P00802631	0.228223	5.8825	6.93533	1.05283	lincRNA:chr3:27866096-27905121_F	lincRNA:chr3:27866096-27905121 forward strand
A_24_P92680	0.155425	9.659	10.7117	1.05267	ENST00000540599	gb|Homo sapiens cDNA FLJ36021 fis
A_33_P3879920	0.159557	7.7275	8.77967	1.05217	TRIM39-RPP21	TRIM39-RPP21 readthrough (TRIM39-RPP21)
A_24_P336848	0.535419	5.8795	6.93167	1.05217	ACYP2	acylphosphatase 2
A_23_P66844	0.181594	8.473	9.525	1.052	KRTAP4-7	keratin associated protein 4-7 (KRTAP4-7)
A_33_P3397399	0.291128	8.526	9.577	1.051	ENST00000394822	ens|protein phosphatase 3
A_33_P3276100	0.182568	10.1585	11.2093	1.05083	LOC100130015	5-hydroxyisourate hydrolase pseudogene (LOC100130015)
A_33_P3263851	0.34026	15.492	16.5427	1.05067	ENST00000381181	ref|PREDICTED: Homo sapiens FLJ46020 protein (FLJ46020)
A_33_P3356290	0.21449	14.3915	15.442	1.0505	CADPS	Ca++-dependent secretion activator (CADPS)
A_33_P3316661	0.294126	12.681	13.7313	1.05033	ENST00000315192	ens|chromosome 12 open reading frame 42 [Source:HGNC Symbol;Acc:24729] [ENST00000315192]
A_33_P3320523	0.0243993	11.13	12.18	1.05	ENST00000398669	gb|Homo sapiens cDNA FLJ46121 fis
A_33_P3317431	0.0275153	10.8	11.85	1.05	A_33_P3317431	Unknown
A_33_P3417602	0.0893543	9.22	10.27	1.05	ENST00000545884	gb|Homo sapiens DEFB122 mRNA
A_19_P00322146	0.061787	11.21	12.26	1.05	lincRNA:chr4:84771213-84772764_R	lincRNA:chr4:84771213-84772764 reverse strand
A_33_P3346403	0.267062	7.395	8.445	1.05	PTMA	prothymosin
A_33_P3679901	0.0659255	10.19	11.24	1.05	ENST00000482201	gb|H.sapiens mRNA HTPCRX06 for olfactory receptor. [X64982]
A_19_P00330346	0.0115666	8.99	10.04	1.05	lincRNA:chr2:238357611-238370161_F	lincRNA:chr2:238357611-238370161 forward strand
A_24_P185945	0.088474	9	10.05	1.05	MAGEA4	melanoma antigen family A
A_33_P3378491	0.0102815	9	10.05	1.05	ENST00000390373	ens|T cell receptor beta variable 6-7 (non-functional) [Source:HGNC Symbol;Acc:12232] [ENST00000390373]
A_23_P41987	0.0824221	7.56	8.61	1.05	GFRA3	GDNF family receptor alpha 3 (GFRA3)
A_23_P81048	0.22304	6.618	7.66667	1.04867	STIM2	stromal interaction molecule 2 (STIM2)
A_33_P3267208	0.382949	8.752	9.80033	1.04833	CSNK1G1	casein kinase 1
A_33_P3214105	0.189166	7.938	8.98633	1.04833	ATF3	activating transcription factor 3 (ATF3)
A_19_P00812362	0.56555	9.856	10.904	1.048	lincRNA:chr17:33836037-33851337_R	lincRNA:chr17:33836037-33851337 reverse strand
A_33_P3382748	0.142018	11.4575	12.504	1.0465	KDM5A	lysine (K)-specific demethylase 5A (KDM5A)
A_24_P702813	0.219108	7.6945	8.74033	1.04583	XPR1	xenotropic and polytropic retrovirus receptor 1 (XPR1)
A_23_P65100	0.347148	6.6485	7.694	1.0455	GALNT8	UDP-N-acetyl-alpha-D-galactosamine:polypeptide N-acetylgalactosaminyltransferase 8 (GalNAc-T8) (GALNT8)
A_33_P3876591	0.683216	12.574	13.6193	1.04533	SNORA76	gb|AGENCOURT_13972169 NIH_MGC_173 Homo sapiens cDNA 5'
A_33_P3868357	0.160209	6.836	7.881	1.045	ENST00000507936	ens|chromosome 5 open reading frame 17 [Source:HGNC Symbol;Acc:26630] [ENST00000507936]
A_19_P00326467	0.188873	5.764	6.80867	1.04467	lincRNA:chrX:71228400-71248600_F	lincRNA:chrX:71228400-71248600 forward strand
A_19_P00316934	0.301739	7.7375	8.78167	1.04417	lincRNA:chr8:58055261-58132001_F	lincRNA:chr8:58055261-58132001 forward strand
A_19_P00321664	0.229231	7.661	8.70367	1.04267	lincRNA:chr4:6672454-6675524_F	lincRNA:chr4:6672454-6675524 forward strand
A_19_P00327045	0.373676	12.0795	13.122	1.0425	lincRNA:chr10:17250419-17261819_F	lincRNA:chr10:17250419-17261819 forward strand
A_33_P3229171	0.379568	9.464	10.5063	1.04233	FLJ44635	TPT1-like protein (FLJ44635)
A_33_P3212232	0.189588	5.8205	6.86233	1.04183	MPEG1	macrophage expressed 1 (MPEG1)
A_32_P516818	0.214571	9.517	10.5587	1.04167	C3orf55	chromosome 3 open reading frame 55 (C3orf55)
A_24_P25326	0.113145	11.123	12.1647	1.04167	ZMYM6	zinc finger
A_23_P164596	0.358604	7.0975	8.139	1.0415	SIGLEC12	sialic acid binding Ig-like lectin 12 (SIGLEC12)
A_23_P127095	0.250986	5.8595	6.90067	1.04117	USMG5	up-regulated during skeletal muscle growth 5 homolog (mouse) (USMG5)
A_24_P201153	0.242525	7.611	8.652	1.041	TJP2	tight junction protein 2 (zona occludens 2) (TJP2)
A_23_P394323	0.344925	7.428	8.469	1.041	ENST00000491535	gb|Homo sapiens cDNA FLJ38426 fis
A_23_P36753	0.151998	9.9285	10.9687	1.04017	ALDH2	aldehyde dehydrogenase 2 family (mitochondrial) (ALDH2)
A_19_P00813384	0.0655726	14.55	15.58	1.04	lincRNA:chr15:39618633-39626508_F	lincRNA:chr15:39618633-39626508 forward strand
A_33_P3420367	0.091182	6.99	8.03	1.04	ENST00000395703	ens|Smith-Magenis syndrome chromosome region
A_23_P363954	0.00971949	6.65	7.68	1.04	THRSP	thyroid hormone responsive (THRSP)
A_23_P379026	0.0977237	9.76	10.8	1.04	GTPBP2	GTP binding protein 2 (GTPBP2)
A_24_P169544	0.0156976	6.32	7.36	1.04	ZNF17	zinc finger protein 17 (ZNF17)
A_24_P250227	0.0781554	6.75	7.79	1.04	NR1D1	nuclear receptor subfamily 1
A_33_P3219840	0.0801131	10.5	11.54	1.04	ZNRD1-AS1	ZNRD1 antisense RNA 1 (non-protein coding) (ZNRD1-AS1)
A_19_P00807752	0.0597864	6.26	7.3	1.04	lincRNA:chr13:113549599-113574924_F	lincRNA:chr13:113549599-113574924 forward strand
A_33_P3389148	0.0112422	8.94	9.98	1.04	STK11	serine/threonine kinase 11 (STK11)
A_33_P3398266	0.0687228	11.44	12.48	1.04	NCRNA00112	non-protein coding RNA 112 (NCRNA00112)
A_23_P209904	0.0336301	6.37	7.41	1.04	GPC1	glypican 1 (GPC1)
A_23_P81934	0.352862	7.934	8.97367	1.03967	C6orf25	chromosome 6 open reading frame 25 (C6orf25)
A_33_P3312030	0.121771	6.892	7.93133	1.03933	ENST00000507296	Unknown
A_24_P386771	0.625029	9.639	10.678	1.039	PPP1CC	protein phosphatase 1
A_23_P329353	0.124957	9.297	10.336	1.039	CNRIP1	cannabinoid receptor interacting protein 1 (CNRIP1)
A_33_P3842551	0.394502	9.238	10.2767	1.03867	IKZF2	IKAROS family zinc finger 2 (Helios) (IKZF2)
A_23_P71368	0.229244	8.6	9.63867	1.03867	RP1	retinitis pigmentosa 1 (autosomal dominant) (RP1)
A_24_P365349	0.465433	6.891	7.92967	1.03867	CACNG7	calcium channel
[truncated: 40,544 more rows]
