# Supplementary material for: Tracking sub-clonal TP53 mutated tumor cells in human metastatic renal cell carcinoma
Source: Oncotarget. 2015 May 20;6(22):19279–89. doi: 10.18632/oncotarget.4220 (PMC4662490; doi:10.18632/oncotarget.4220)
Supplement: Supplementary file 3 [file oncotarget-06-19279-s003.xls]

## Sheet: Supplementary Excel File 2
Probe	Gene Name	Name	P-value	Primary tumor	Xenograft or metastasis	Fold change
A_33_P3209356	ring finger and WD repeat domain 2	RFWD2	0.0610874	9.88	7.16	-2.72
A_33_P3415820	thrombospondin 1	THBS1	0.0144033	8.87	6.41	-2.46
A_33_P3341144	BCL2-associated X protein	BAX	0.0228263	12.14	10.83	-1.31
A_33_P3232277	cyclin G1	CCNG1	0.0772444	7.63	7.24	-0.39
A_23_P361448	sestrin 3	SESN3	0.082578	6.56	6.23	-0.33
A_24_P225616	ribonucleotide reductase M2 polypeptide	RRM2	0.0839551	10.82	10.54	-0.28
A_23_P63896	Fas (TNF receptor superfamily, member 6)	FAS	0.0419634	6.2	5.94	-0.26
A_23_P113283	zinc finger, matrin type 3	ZMAT3	0.0207108	6.03	5.8	-0.23
A_33_P3323384	ribonucleotide reductase M2 B (TP53 inducible)	RRM2B	0.0381257	6.03	5.89	-0.14
A_33_P3331267	sestrin 1	SESN1	0.0995388	5.79	5.89	0.1
A_23_P215634	insulin-like growth factor binding protein 3	IGFBP3	0.0242784	10.04	10.22	0.18
A_23_P1782	CD82 molecule	CD82	0.0380028	5.98	6.18	0.21
A_24_P200000	STEAP family member 3	STEAP3	0.0780974	6.5	6.78	0.28
A_19_P00320721	Mdm4 p53 binding protein homolog (mouse)	MDM4	0.0804883	9.09	9.46	0.37
A_33_P3278118	caspase 3, apoptosis-related cysteine peptidase	CASP3	0.0290973	6.29	6.67	0.38
A_24_P239606	growth arrest and DNA-damage-inducible, beta	GADD45B	0.0143095	5.96	7.13	1.18
A_32_P174083	cytochrome c, somatic	CYCS	0.0767521	8.91	10.28	1.37
A_33_P3383955	damage-specific DNA binding protein 2, 48kDa	DDB2	0.0936518	12.18	13.62	1.44
A_23_P136058	ataxia telangiectasia and Rad3 related; similar to ataxia telangiectasia and Rad3 related protein	ATR	0.0320785	6.79	8.41	1.62
A_23_P209200	cyclin E1	CCNE1	0.0343497	6.41	8.46	2.05
A_33_P3389286	stratifin	SFN	0.0243224	8.47	10.61	2.14
A_23_P5370	reprimo, TP53 dependent G2 arrest mediator candidate	RPRM	0.00405657	7.11	9.79	2.68
